# Supplementary material for: AngioMT: A MATLAB based 2D image-to-physics tool to predict oxygen transport in vascularized microphysiological systems
Source: PLoS One. 2024 May 15;19(5):e0299160. doi: 10.1371/journal.pone.0299160 (PMC11095698; doi:10.1371/journal.pone.0299160)
Supplement: S1 Table — (XLSX) [file pone.0299160.s004.xlsx]

## Sheet: Sheet1
Image 1	Image 2	Image 3
0.9931	0.993	0.947205
0.9742	0.981216	0.926919
0.9452	0.992082	0.94657
0.9487	0.953319	0.99125
0.9816	0.921565	0.870241
0.9681	0.947582	0.96014
0.9987	0.997623	0.987339
0.9913	0.918472	0.875394
0.9184	0.893043	0.99575
0.9531	0.949607	0.996077
0.9475	0.932489	0.953644
0.9691	0.986816	0.994769
0.9915	0.967143	0.941237
0.9716	0.983975	0.995361
0.966	0.998716	0.987895
0.9276	0.949662	0.91483
0.9738	0.989367	0.973254
0.999	0.967596	0.975623
0.856	0.974507	0.965418
0.9989	0.997336	0.919047
0.9352	0.957501	0.992394
0.9922	0.982228	0.992582
0.9302	0.996493	0.996806
0.9848	0.933692	0.997561
0.914	0.996257	0.947953
0.9258	0.996498	0.948072
0.9869	0.988008	0.965265
0.9808	0.929082	0.987751
0.9998	0.996273	0.991049
0.9913	0.916661	0.986888
0.99	0.998929	0.989863
0.8974	0.998913	0.999427
0.9627	0.988324	0.954189
0.9998	0.947094	0.987408
0.9762	0.957317	0.936469
0.9661	0.981539	0.966162
0.9975	0.996885	0.990317
0.9524	0.993825	0.892742
0.9884	0.966576	0.986331
0.9933	0.99966	0.944686
0.9749	0.968749	0.753066
0.9779	0.983451	0.958283
0.9333	0.946769	0.981455
0.9831	0.993271	0.981412
0.9793	0.88878	0.977865
0.9867	0.979002	0.983038
0.9971	0.885295	0.945012
0.9562	0.995259	0.997114
0.9823	0.996617	0.965614
0.9945	0.937393	0.971123
0.9882	0.954468	0.98797
0.9437	0.915495	0.978688
0.9655	0.95788	0.86796
0.9943	0.995956	0.978849
0.9424	0.921672	0.949029
0.9992	0.86392	0.974678
0.9153	0.975369	0.914841
0.9612	0.996031	0.997815
0.9897	0.994883	0.984557
0.9974	0.944286	0.992099
0.9831	0.889716	0.980259
0.9881	0.970017	0.920867
0.9688	0.949899	0.985498
0.9967	0.976434	0.983643
0.9629	0.958925	0.996536
0.9571	0.938219	0.956422
0.9944	0.994274	0.985955
0.9993	0.995401	0.938527
0.9792	0.985529	0.908663
0.9667	0.98492	0.898277
0.9005	0.994902	0.976785
0.9995	0.99474	0.996998
0.9647	0.973907	0.98361
0.9791	0.98877	0.980568
0.9884	0.987578	0.988843
0.9922	0.992199	0.998683
0.9943	0.91681	0.920241
0.9775	0.956015	0.997385
0.9099	0.952161	0.968386
0.9669	0.984207	0.993412
0.9695	0.988737	0.975593
0.9736	0.974301	0.959572
0.978	0.967532	0.992697
0.9607	0.943795	0.996778
0.9984	0.913683	0.973096
0.9397	0.998811	0.985977
0.8495	0.961844	0.991037
0.8633	0.973768	0.990887
0.9979	0.977446	0.988649
0.9554	0.986613	0.93943
0.9023	0.970792	0.976716
0.9643	0.998615	0.882177
0.9011	0.913116	0.962073
0.9952	0.898676	0.999896
0.9431	0.945148	0.997864
0.9954	0.964224	0.94011
0.9973	0.95808	0.944406
0.9794	0.951192	0.991188
0.879	0.956934	0.996608
0.9785	0.958481	0.9898
0.9319	0.988976	0.988323
0.9606	0.982268	0.991094
0.9375	0.981388	0.950999
0.976	0.991561	0.936745
0.9459	0.855983	0.972221
0.9992	0.998198	0.992022
0.9911	0.969914	0.967549
0.9601	0.993567	0.86125
0.9372	0.990213	0.997045
0.9874	0.977794	0.925117
0.9949	0.96303	0.988248
0.96	0.937932	0.920966
0.9073	0.985216	0.925426
0.9934	0.982507	0.918848
0.9767	0.974774	0.96298
0.9668	0.95746	0.944677
0.9707	0.973637	0.930874
0.9922	0.992216	0.967164
0.9912	0.995318	0.98587
0.9883	0.997518	0.952476
0.9964	0.997218	0.960622
0.9924	0.959194	0.942311
0.9969	0.966031	0.968264
0.9809	0.956012	0.975676
0.9227	0.949843	0.981567
0.9953	0.9792	0.983585
0.9954	0.933248	0.993642
0.9965	0.99795	0.981781
0.9905	0.874009	0.999826
0.9859	0.993378	0.992082
0.9768	0.976914	0.988989
0.9574	0.963667	0.981374
0.9995	0.988215	0.954336
0.9539	0.97205	0.945695
0.976	0.986935	0.93904
0.987	0.935489	0.975769
0.9513	0.978287	0.946052
0.9945	0.978971	0.992181
0.9773	0.966037	0.944827
0.9755	0.926135	0.977132
0.9735	0.996939	0.980823
0.9529	0.938564	0.974352
0.9896	0.921209	0.991697
0.9833	0.992513	0.985374
0.946	0.996581	0.982822
0.9822	0.936823	0.994729
0.9807	0.979224	0.975945
0.808	0.947412	0.989536
0.9495	0.999093	0.99838
0.9869	0.997642	0.899747
0.9925	0.936309	0.990903
0.9868	0.958398	0.995472
0.9727	0.999029	0.999767
0.9978	0.980858	0.967873
0.958	0.959854	0.89062
0.9871	0.986923	0.86125
0.9758	0.999356	0.998846
1	0.9925	0.947841
0.9833	0.919683	0.99976
0.9749	0.993845	0.935637
0.9539	0.980684	0.998302
0.9462	0.921487	0.92359
0.989	0.96288	0.999366
0.9331	0.983171	0.966222
0.9663	0.980306	0.985075
0.9746	0.92205	0.980286
0.8648	0.986602	0.987349
0.8628	0.994182	0.980922
0.9971	0.983222	0.981439
0.9876	0.993803	0.920238
0.9707	0.958673	0.996774
0.9811	0.994659	0.95565
0.8765	0.982311	0.998881
0.9781	0.970843	0.902852
0.9354	0.96255	0.994915
0.9616	0.985748	0.993946
0.967	0.980891	0.83228
0.9808	0.972055	0.950908
0.9767	0.950157	0.987742
0.9593	0.992167	0.98736
0.998	0.968706	0.986208
0.9359	0.975426	0.974572
0.9901	0.98615	0.986494
0.9977	0.984472	0.982213
0.9491	0.990154	0.981756
0.9788	0.952658	0.933759
0.9668	0.923491	0.997587
0.9902	0.960237	0.987777
0.9567	0.993074	0.877692
0.9957	0.974632	0.998939
0.9652	0.986573	0.918431
0.9662	0.995005	0.99959
0.9708	0.973546	0.989969
0.9607	0.976103	0.945069
0.9896	0.962052	0.983571
0.9642	0.988107	0.918202
0.8849	0.976527	0.959958
0.95	0.927169	0.948302
0.9508	0.964857	0.967243
0.9737	0.951626	0.997828
0.992	0.910858	0.931266
0.9979	0.958126	0.988085
0.9553	0.968002	0.99743
0.9975	0.990111	0.991605
0.9798	0.972129	0.877786
0.975	0.992299	0.986965
0.9956	0.9936	0.954057
0.95	0.948797	0.961059
0.9931	0.863088	0.991896
0.9529	0.96601	0.967591
0.9713	0.995992	0.948562
0.9698	0.962183	0.923801
0.9491	0.998035	0.976068
0.9799	0.962325	0.88087
0.9954	0.969485	0.973663
0.9951	0.965708	0.991406
0.9834	0.95707	0.985821
0.9823	0.976212	0.965969
0.9523	0.977868	0.992451
0.9323	0.988443	0.964882
0.9825	0.985452	0.997325
0.9714	0.987211	0.989647
0.9715	0.960531	0.945874
0.9958	0.997384	0.976126
0.9945	0.944721	0.985919
0.998	0.991189	0.98545
0.9441	0.959759	0.966084
0.9739	0.94273	0.977789
0.9771	0.959681	0.965297
0.9105	0.950436	0.974484
0.9331	0.831384	0.980576
0.9942	0.918096	0.976303
0.9675	0.962023	0.984988
0.9375	0.974334	0.986376
0.9087	0.965403	0.972678
0.9992	0.965676	0.982891
0.9412	0.993703	0.943164
0.993	0.973507	0.912688
0.9729	0.998497	0.992005
0.9382	0.875325	0.972508
0.9952	0.99621	0.972684
0.9877	0.998492	0.990704
0.9885	0.99911	0.93435
0.9817	0.972064	0.988883
0.9221	0.98864	0.982517
0.9193	0.95656	0.95878
0.9898	0.893769	0.997756
0.9849	0.948577	0.936116
0.9207	0.988388	0.977515
0.9278	0.969027	0.997625
0.9674	0.932439	0.998119
0.9996	0.992001	0.982281
0.9781	0.99064	0.941108
0.9917	0.966184	0.994106
0.9614	0.994416	0.881853
0.9108	0.992533	0.99734
0.9919	0.996795	0.974624
0.8336	0.866024	0.975595
0.9806	0.991083	0.985184
0.9932	0.993773	0.993882
0.9955	0.966346	0.988175
0.8783	0.948613	0.99563
0.9999	0.977656	0.994479
0.9873	0.963263	0.980718
0.9769	0.991884	0.986812
0.9999	0.804668	0.918838
0.9363	0.9932	0.968846
0.9754	0.97304	0.948593
0.9966	0.951385	0.986987
0.9731	0.991934	0.99808
0.9882	0.998713	0.985027
0.9872	0.998751	0.957287
0.9656	0.963854	0.973019
0.966	0.906008	0.996008
0.9769	0.996713	0.94512
0.9848	0.996676	0.985587
0.998	0.971733	0.985284
0.9826	0.999331	0.949606
0.9762	0.994796	0.946138
0.8648	0.96263	0.899991
0.9793	0.980774	0.990126
0.9996	0.980108	0.951425
0.9984	0.938742	0.994605
0.9755	0.999632	0.999771
0.9905	0.954547	0.948013
0.9988	0.997885	0.908897
0.9895	0.820011	0.985118
0.9675	0.965956	0.998364
0.9881	0.979242	0.998231
0.9934	0.986688	0.997698
0.9847	0.954199	0.9694
0.9792	0.998201	0.968233
0.9229	0.990204	0.977857
0.9915	0.904018	0.985378
0.9903	0.997861	0.999685
0.9963	0.959841	0.997977
0.9964	0.984267	0.983812
0.9885	0.997418	0.951707
0.9835	0.956224	0.988434
0.9835	0.982065	0.996902
0.9767	0.949382	0.937681
0.9802	0.9079	0.953907
0.9125	0.966555	0.998963
0.9915	0.982406	0.974074
0.9732	0.98854	0.977923
0.9537	0.998347	0.974566
0.9771	0.996739	0.989676
0.9777	0.921596	0.998948
0.9972	0.942845	0.994976
0.9782	0.918304	0.985494
0.9946	0.994749	0.952184
0.9956	0.984681	0.97216
0.9599	0.95306	0.919929
0.9352	0.991475	0.929951
0.9447	0.982344	0.936848
0.9922	0.998999	0.972479
0.9655	0.946351	0.946875
0.9841	0.969167	0.889554
0.9494	0.953599	0.979426
0.9555	0.995976	0.924172
0.7132	0.882322	0.973156
0.9233	0.991996	0.953014
0.9502	0.944292	0.975552
0.9899	0.963544	0.960683
0.9841	0.952944	0.956857
0.9873	0.868338	0.986896
0.9813	0.977827	0.982136
0.9613	0.930431	0.95608
0.9925	0.951098	0.943084
0.9775	0.89766	0.996237
0.9435	0.970911	0.981443
0.9633	0.956468	0.907801
0.995	0.996655	0.992091
0.8789	0.99707	0.974733
0.9959	0.957463	0.960828
0.9286	0.998371	0.961582
0.993	0.983847	0.989516
0.9587	0.992503	0.991392
0.962	0.924536	0.996639
0.9587	0.994021	0.986005
0.9715	0.98565	0.972753
0.9803	0.986118	0.969907
0.9944	0.992946	0.966933
0.992	0.972735	0.968849
0.9887	0.972872	0.978143
0.9403	0.98993	0.997739
0.9844	0.991171	0.977651
0.914	0.983181	0.993484
0.9426	0.975284	0.98284
0.9906	0.989172	0.981385
0.9892	0.976863	0.999623
0.9469	0.978973	0.963464
0.9529	0.9887	0.989888
0.9685	0.996416	0.958978
0.9901	0.989369	0.951829
0.9552	0.935411	0.99391
0.9447	0.940772	0.979546
0.9225	0.989083	0.961112
0.9372	0.927686	0.914148
0.9749	0.943981	0.982304
0.9927	0.988435	0.970083
0.9521	0.987767	0.983562
0.9351	0.887428	0.952358
0.995	0.967718	0.970773
0.9931	0.89717	0.826845
0.9831	0.957141	0.99228
0.9473	0.984257	0.993797
0.9972	0.976943	0.978441
0.9822	0.994007	0.973803
0.9903	0.997838	0.958995
0.9621	0.995822	0.979034
0.9203	0.984464	0.958349
0.9935	0.989049	0.942759
0.9506	0.973635	0.965212
0.9931	0.972889	0.989565
0.9634	0.990875	0.996669
0.9114	0.955788	0.987986
0.9827	0.976649	0.995998
0.9891	0.965918	0.993003
0.9662	0.95733	0.957178
0.9967	0.94016	0.997083
0.9406	0.965976	0.976933
0.9932	0.984265	0.999811
0.9653	0.95124	0.948272
0.993	0.954377	0.978303
0.9581	0.988988	0.952675
0.9645	0.951217	0.91237
0.9568	0.981001	0.980536
0.9581	0.963546	0.886981
0.955	0.975481	0.996174
0.9733	0.967995	0.992836
0.9588	0.95547	0.839219
0.9944	0.985796	0.988537
0.986	0.966954	0.999302
0.9637	0.970981	0.973958
0.9781	0.941587	0.969873
0.9628	0.983367	0.999219
0.9956	0.976191	0.981634
0.9678	0.927769	0.994999
0.9793	0.974265	0.949506
0.987	0.963268	0.986502
0.9582	0.983614	0.97935
1	0.981779	0.988996
0.9757	0.999955	0.988038
0.9642	0.993593	0.991196
0.9591	0.954757	0.972831
0.998	0.979032	0.977044
0.9846	0.97667	0.924767
0.9648	0.996119	0.981477
0.9814	0.943444	0.996359
0.8852	0.948576	0.973099
0.9402	0.963895	0.984516
0.9717	0.981213	0.996103
0.9943	0.977894	0.97443
0.9977	0.991753	0.988053
0.9562	0.994598	0.999373
0.9964	0.996014	0.997945
0.9863	0.987094	0.897935
0.9779	0.994435	0.938453
0.9272	0.975995	0.871243
0.9506	0.99895	0.955552
0.9587	0.99115	0.945532
0.9143	0.999974	0.957265
0.9228	0.999509	0.786872
0.9897	0.990236	0.988143
0.8499	0.989137	0.989755
0.9779	0.992167	0.965026
0.9948	0.960974	0.996326
0.998	0.945236	0.998338
0.961	0.994018	0.9522
0.9942	0.911195	0.989306
0.9433	0.966905	0.974923
0.97	0.983494	0.99748
0.9118	0.973184	0.980547
0.9693	0.984328	0.980157
0.9631	0.969431	0.957884
0.985	0.988179	0.973918
0.9584	0.951273	0.956276
0.9493	0.906935	0.88492
0.9957	0.994847	0.992424
0.9997	0.954059	0.992347
0.9938	0.970887	0.966025
0.9965	0.982853	0.987525
0.9911	0.943659	0.966647
0.9956	0.98574	0.982077
0.9974	0.950576	0.960907
0.9098	0.958468	0.988755
0.9991	0.965311	0.989661
0.9438	0.937662	0.959108
0.991	0.988339	0.984937
0.9819	0.937101	0.999354
0.9659	0.976207	0.991362
0.9773	0.934155	0.977522
0.988	0.997107	0.989826
0.9976	0.984583	0.940647
0.9614	0.965286	0.943975
0.9664	0.931399	0.975542
0.9837	0.997346	0.958805
0.9115	0.991297	0.979905
0.9876	0.984438	0.984328
0.9874	0.963764	0.974351
0.9545	0.985483	0.989659
0.9711	0.935339	0.997735
0.9919	0.866964	0.913371
0.9382	0.929949	0.994342
0.9019	0.994791	0.935194
0.9729	0.995911	0.958528
0.9527	0.992817	0.998848
0.9877	0.988128	0.958884
0.9521	0.989932	0.902848
0.9831	0.998067	0.9741
0.9537	0.988563	0.961019
0.9676	0.954405	0.968222
0.9718	0.915003	0.951877
0.9838	0.995007	0.971768
0.9138	0.939056	0.982227
0.9733	0.944336	0.99286
0.986	0.991727	0.930639
0.9649	0.944195	0.980927
0.8926	0.943326	0.980395
0.9966	0.987842	0.990204
0.956	0.969461	0.953262
0.983	0.973603	0.990528
0.9977	0.986561	0.998481
0.9651	0.987456	0.900302
0.9743	0.995871	0.976521
0.9681	0.689929	0.974951
0.9917	0.953211	0.973483
0.9974	0.976151	0.935181
0.9791	0.994574	0.980688
0.9966	0.974611	0.985646
0.978	0.906216	0.953833
0.972	0.971816	0.995302
0.9201	0.925057	0.938109
0.9909	0.951405	0.9631
0.9511	0.993096	0.9875
0.9978	0.94261	0.997838
0.9513	0.876999	0.899054
0.9334	0.965196	0.942272
0.9814	0.998948	0.970314
0.9769	0.995206	0.98968
0.9722	0.973919	0.900352
0.985	0.945431	0.99295
0.9993	0.942569	0.964403
0.9684	0.962997	0.970675
0.9675	0.98901	0.987655
0.9997	0.973434	0.975677
0.9468	0.978522	0.981502
0.9693	0.923644	0.984739
0.8805	0.881234	0.956811
0.9642	0.895652	0.963934
0.997	0.942183	0.987202
0.9933	0.990029	0.977167
0.9161	0.996065	0.97457
0.9668	0.994753	0.984176
0.9946	0.956131	0.87022
0.9294	0.999913	0.995936
0.9234	0.865708	0.999044
0.99	0.962868	0.973307
0.9451	0.999739	0.948953
0.9935	0.95426	0.935917
0.9883	0.93237	0.97583
0.9704	0.958621	0.951865
0.9984	0.973182	0.966644
0.9877	0.984261	0.98955
0.8437	0.857775	0.895886
0.9071	0.91139	0.987894
0.9883	0.995623	0.914276
0.9709	0.95415	0.982229
0.9946	0.981158	0.996078
0.9885	0.97287	0.916939
0.996	0.980559	0.944022
0.9501	0.994784	0.973958
0.8785	0.975569	0.968677
0.9531	0.961242	0.880801
0.9942	0.973345	0.949096
0.9947	0.956968	0.981336
0.9967	0.991083	0.981214
0.878	0.864844	0.9989
0.9934	0.973143	0.891373
0.9698	0.988931	0.982942
0.9638	0.903869	0.990175
0.9959	0.988107	0.926721
0.9562	0.98272	0.986043
0.998	0.900752	0.990758
0.9671	0.999928	0.955432
0.9794	0.982474	0.98215
0.9861	0.989042	0.974322
0.9983	0.96621	0.964092
0.9769	0.877994	0.921221
0.9683	0.99491	0.874548
0.9663	0.994088	0.9824
0.9755	0.985597	0.889276
0.9729	0.964398	0.991416
0.9758	0.98741	0.932767
0.9998	0.991883	0.947152
0.9608	0.918053	0.956824
0.9978	0.992162	0.962978
0.9839	0.996695	0.946888
0.9987	0.943234	0.879798
0.9991	0.988219	0.957607
0.998	0.997806	0.982879
0.9947	0.969351	0.986416
0.9133	0.94047	0.999713
0.9464	0.990914	0.917989
0.9964	0.972139	0.958678
0.9422	0.836691	0.987691
0.9784	0.95707	0.891372
0.9659	0.952257	0.874116
0.9816	0.997947	0.980567
0.9148	0.974435	0.886252
0.8975	0.923838	0.997742
0.9919	0.976398	0.987954
0.9947	0.945661	0.942567
0.9961	0.968294	0.977598
0.9632	0.981502	0.994263
0.9795	0.940405	0.964747
0.972	0.950979	0.996605
0.9941	0.965406	0.955359
0.9578	0.977935	0.970553
0.8515	0.971482	0.980305
0.9739	0.990598	0.96348
0.9433	0.997685	0.98018
0.9299	0.999524	0.984275
0.9666	0.944313	0.993665
0.9587	0.926149	0.949909
0.9622	0.923845	0.996182
0.9734	0.974509	0.964266
0.9272	0.988051	0.997523
0.9504	0.976089	0.965255
0.901	0.892659	0.984573
0.9971	0.983889	0.999275
0.9725	0.966026	0.990345
0.9638	0.981465	0.946723
0.9619	0.967684	0.989935
0.9557	0.912153	0.86125
0.9702	0.997785	0.946554
0.9957	0.983715	0.967406
0.9854	0.916896	0.984055
0.9999	0.994619	0.992682
0.9463	0.980234	0.998364
0.9339	0.98868	0.988552
0.9428	0.971761	0.999941
0.9882	0.933809	0.86125
0.9985	0.990423	0.996468
0.9952	0.979117	0.901636
0.9635	0.96639	0.911523
0.9916	0.946203	0.943962
0.9819	0.949752	0.9611
0.9751	0.972904	0.948149
0.9976	0.978576	0.988136
0.9816	0.997341	0.995327
0.9552	0.921281	0.955139
0.9985	0.913289	0.997372
0.9761	0.95004	0.976823
0.9941	0.959083	0.943137
0.9861	0.972067	0.979603
0.9854	0.987174	0.945071
0.9759	0.987837	0.879382
0.9877	0.960624	0.99196
0.9804	0.932306	0.954624
0.997	0.98231	0.996428
0.9993	0.906973	0.988368
0.9622	0.973225	0.906671
0.9757	0.973518	0.991068
0.997	0.966682	0.991948
0.9577	0.997653	0.947239
0.9965	0.994235	0.975692
0.9811	0.976126	0.983293
0.9724	0.920637	0.996924
0.994	0.956698	0.972461
0.9888	0.941671	0.980166
0.9959	0.995302	0.999322
0.9951	0.97548	0.981314
0.9924	0.994583	0.995895
0.9688	0.972558	0.958037
0.9351	0.965611	0.993071
0.9823	0.972375	0.984687
0.9945	0.992237	0.934045
0.9382	0.92407	0.98269
0.9778	0.95724	0.969382
0.9925	0.993517	0.988315
0.8776	0.938703	0.967502
0.9892	0.968633	0.981719
0.9359	0.996358	0.982904
0.8329	0.999556	0.948027
0.9916	0.952357	0.908374
0.9962	0.923415	0.971473
0.9709	0.971178	0.982392
0.8391	0.895205	0.988167
0.9784	0.970122	0.989683
0.9657	0.935504	0.93425
0.9449	0.999265	0.988321
0.9919	0.999711	0.956817
0.9403	0.981972	0.991487
0.9891	0.979997	0.978333
0.97	0.986845	0.979178
0.9834	0.967177	0.968496
0.9652	0.97952	0.967577
0.9784	0.989921	0.935055
0.9689	0.890175	0.978575
0.9834	0.987195	0.977993
0.911	0.989405	0.978613
0.9631	0.934504	0.959845
0.9991	0.86944	0.803557
0.9243	0.985688	0.985322
0.9541	0.995925	0.995257
0.9461	0.982531	0.983873
0.9684	0.997564	0.95223
0.955	0.980424	0.983325
0.9875	0.991928	0.957702
0.9682	0.98681	0.98741
0.991	0.998812	0.914818
0.9243	0.971849	0.988027
0.998	0.957234	0.945956
0.9865	0.941834	0.947587
0.9872	0.977459	0.96206
0.9927	0.985983	0.983153
0.9945	0.994786	0.989775
0.9965	0.98606	0.988057
0.9971	0.943947	0.910072
0.981	0.975308	0.954423
0.9658	0.98506	0.968186
0.9245	0.972172	0.94528
0.9485	0.959142	0.973908
0.9465	0.996254	0.985249
0.994	0.999721	0.957659
0.9772	0.932671	0.970655
0.9444	0.978646	0.943818
0.952	0.955222	0.99712
0.885	0.992274	0.933118
0.9642	0.887185	0.977339
0.9663	0.956708	0.985922
0.9284	0.972462	0.978271
0.9833	0.98406	0.95867
0.9969	0.990435	0.945721
0.9765	0.983623	0.979221
0.9704	0.975905	0.99327
0.9995	0.983869	0.995542
0.9882	0.995813	0.998732
0.9617	0.978961	0.988895
0.997	0.928821	0.964764
0.9752	0.888264	0.960135
0.964	0.989849	0.994399
0.9387	0.982116	0.997907
0.81	0.945488	0.956889
0.9645	0.953711	0.971758
0.9146	0.99476	0.937755
0.9923	0.995629	0.995103
0.9851	0.96101	0.997603
0.9901	0.979094	0.946659
0.8824	0.934984	0.997271
0.9982	0.995116	0.970853
0.7842	0.927759	0.98962
0.9928	0.992118	0.997259
0.9753	0.959579	0.998344
0.9335	0.973061	0.907857
0.9952	0.985169	0.99653
0.9527	0.976513	0.993984
0.9955	0.98859	0.999169
0.992	0.974094	0.989479
0.9803	0.991566	0.969707
0.9403	0.969198	0.970113
0.98	0.990329	0.963126
0.9856	0.95359	0.900226
0.9888	0.987682	0.860746
0.9853	0.996928	0.992151
0.9765	0.999387	0.989614
0.9678	0.993851	0.996882
0.999	0.964427	0.956233
0.9607	0.967567	0.976365
0.9941	0.984955	0.963283
0.8626	0.955611	0.929291
0.9953	0.995175	0.980561
0.9918	0.914831	0.989452
0.9526	0.990008	0.963145
0.9601	0.922003	0.965356
0.9755	0.999437	0.959617
0.9954	0.98639	0.979598
0.9942	0.956551	0.970501
0.8959	0.96113	0.994455
0.9298	0.978693	0.993937
0.9937	0.985126	0.986631
0.9929	0.969487	0.988477
0.9653	0.899993	0.998457
0.9759	0.978031	0.995806
0.9929	0.959277	0.995698
0.9856	0.993532	0.843167
0.9898	0.949329	0.963245
0.9141	0.987461	0.930212
0.9843	0.972655	0.979839
0.9687	0.947415	0.970554
0.9871	0.996459	0.979505
0.99	0.993907	0.923135
0.9989	0.992763	0.891279
0.9984	0.916173	0.891508
0.9881	0.938287	0.9413
0.9706	0.909428	0.988227
0.9725	0.926766	0.965424
0.9759	0.974352	0.927898
0.9624	0.978999	0.997132
0.8664	0.961174	0.983126
0.9557	0.988576	0.949364
0.9686	0.988134	0.941273
0.9676	0.993317	0.930985
0.9688	0.991285	0.75707
0.9847	0.986394	0.995588
0.9287	0.975005	0.997819
0.9981	0.976576	0.999757
0.9941	0.980831	0.850233
0.98	0.983913	0.931295
0.9839	0.986184	0.966039
0.9728	0.996995	0.985658
0.986	0.999986	0.978726
0.95	0.995673	0.963427
0.9709	0.979553	0.984889
0.9856	0.997605	0.997761
0.9888	0.937934	0.821231
0.9517	0.983674	0.950136
0.8956	0.954403	0.974009
0.86	0.978404	0.991523
0.9922	0.970254	0.957329
0.9869	0.981897	0.978362
0.9822	0.97968	0.993574
0.9825	0.991243	0.978906
0.9745	0.984189	0.905579
0.9877	0.984653	0.988557
0.9052	0.987223	0.95595
0.9671	0.983947	0.981694
0.995	0.992238	0.987401
0.9749	0.941516	0.965318
0.9086	0.955771	0.95464
0.9037	0.986591	0.982461
0.9881	0.99462	0.958396
0.9634	0.783673	0.983334
0.9953	0.988053	0.972772
0.9837	0.979913	0.953108
0.9621	0.966263	0.932974
0.9856	0.937081	0.978822
0.9766	0.986106	0.999666
0.9799	0.989047	0.957436
0.9819	0.915693	0.962838
0.9834	0.985116	0.979788
0.9924	0.973667	0.968889
0.9426	0.982869	0.983973
0.9997	0.996632	0.992276
0.9892	0.997601	0.991021
0.9882	0.914047	0.989403
0.9692	0.975077	0.986726
0.9599	0.990702	0.955602
0.9991	0.974475	0.910429
0.8931	0.994505	0.961585
0.9617	0.952	0.978643
0.9529	0.930258	0.981461
0.9098	0.964068	0.99143
0.9733	0.998475	0.903758
0.9637	0.98131	0.930196
0.9879	0.97963	0.921263
0.9637	0.975644	0.993918
0.9998	0.996	0.978009
0.9707	0.950535	0.909855
0.9887	0.956046	0.893344
0.9911	0.989711	0.977424
0.9695	0.997556	0.93682
0.9919	0.919928	0.997821
0.9847	0.927677	0.993614
0.9563	0.991047	0.919452
0.9985	0.98954	0.999289
0.9751	0.967888	0.952944
0.9854	0.987142	0.993546
0.9541	0.977009	0.994902
0.9929	0.995463	0.96639
0.9374	0.999479	0.990299
0.7735	0.965856	0.967547
0.9881	0.979245	0.987304
0.9819	0.980951	0.986799
0.7618	0.972917	0.92395
0.996	0.970443	0.989651
0.9838	0.992088	0.977038
0.9943	0.992077	0.984555
0.9956	0.984604	0.997877
0.9962	0.983344	0.999322
0.9838	0.972589	0.962204
0.984	0.985344	0.922486
0.9401	0.986916	0.987069
0.9221	0.958405	0.959952
0.9798	0.929258	0.997349
0.9925	0.944194	0.999644
0.9859	0.987319	0.994175
0.9563	0.96444	0.992632
0.9785	0.99341	0.953494
0.9828	0.959357	0.95891
0.9649	0.96092	0.974692
0.9487	0.999488	0.943947
0.9722	0.948738	0.995855
0.9946	0.862564	0.969271
0.9971	0.871156	0.929069
0.9903	0.9807	0.999418
0.9867	0.99229	0.987954
0.9875	0.955882	0.989054
0.9964	0.880917	0.953815
0.9513	0.941044	0.965377
0.9425	0.930799	0.988875
0.9696	0.892087	0.992053
0.9546	0.983814	0.978534
0.9886	0.984637	0.948938
0.9574	0.963696	0.9658
0.8754	0.939625	0.939843
0.9884	0.95512	0.978383
0.985	0.919022	0.969851
0.9672	0.934991	0.976817
0.9644	0.983528	0.998137
0.9547	0.99541	0.999474
0.9853	0.99941	0.988817
0.9626	0.987579	0.947137
0.9398	0.942455	0.998605
0.9976	0.980241	0.992998
0.9468	0.972078	0.993047
0.9586	0.954132	0.995648
0.9744	0.98796	0.963949
0.9859	0.988467	0.986984
0.9762	0.97174	0.996001
0.9553	0.92168	0.97849
0.9688	0.928629	0.997047
0.9906	0.994533	0.999251
0.9941	0.960466	0.906015
0.961	0.954147	0.999413
0.9706	0.902078	0.946857
0.966	0.954262	0.998034
0.9948	0.986532	0.992059
0.9	0.936503	0.96577
0.9566	0.997294	0.900001
0.9159	0.974626	0.917654
0.9892	0.972482	0.937772
0.956	0.976809	0.973256
0.9504	0.988266	0.978789
0.9993	0.973483	0.94096
0.9732	0.98307	0.998858
0.9996	0.997631	0.992539
0.9997	0.998697	0.99936
0.9704	0.960562	0.985265
0.9834	0.993419	0.992605
0.9319	0.92071	0.993096
0.9423	0.999984	0.992146
0.9409	0.994445	0.954424
0.9723	0.983562	0.991355
0.9741	0.994164	0.830567
0.9708	0.971722	0.989361
0.9553	0.981308	0.939776
0.9815	0.962933	0.976486
0.9944	0.937808	0.992853
0.9555	0.983656	0.997668
0.9562	0.986637	0.985598
0.9575	0.970572	0.949859
0.8929	0.997117	0.995316
0.9682	0.989419	0.999739
0.9763	0.978688	0.999715
0.9973	0.927171	0.968631
0.9761	0.994062	0.95135
0.9917	0.996665	0.976361
0.993	0.942527	0.99665
0.9953	0.981305	0.969094
0.998	0.973418	0.986762
0.9854	0.925323	0.992363
0.9993	0.938942	0.987725
0.9502	0.994036	0.988245
0.997	0.924725	0.975621
0.9796	0.965088	0.937763
0.9517	0.993976	0.978502
0.9688	0.993153	0.887477
0.999	0.987255	0.986636
0.9882	0.985094	0.96636
0.9909	0.931046	0.968582
0.955	0.965565	0.940307
0.9453	0.995842	0.941154
0.9709	0.940529	0.977921
0.9943	0.982875	0.967614
0.9754	0.993946	0.914765
0.9783	0.977	0.989672
0.995	0.999709	0.936474
0.9768	0.98413	0.97257
0.9416	0.966067	0.920813
0.9261	0.954715	0.978654
0.9907	0.988693	0.989656
0.9878	0.966772	0.994817
0.9949	0.994837	0.938814
0.9461	0.984941	0.864591
0.9905	0.949442	0.931882
0.992	0.982461	0.943873
0.9928	0.986158	0.990167
0.9935	0.997336	0.979896
0.9139	0.989153	0.997105
0.9604	0.953534	0.950641
0.9348	0.980849	0.972295
0.9785	0.933486	0.965231
0.968	0.984384	0.996015
0.8643	0.967329	0.941217
0.9824	0.944541	0.961666
0.9716	0.986958	0.973708
0.8827	0.976461	0.899003
0.9981	0.923841	0.986087
0.9681	0.977917	0.983807
0.933	0.999305	0.995664
0.9997	0.974027	0.968723
0.8081	0.968703	0.998458
0.9524	0.964959	0.981433
0.9883	0.971052	0.920659
0.7839	0.963723	0.98966
0.949	0.910771	0.942204
0.9133	0.923189	0.958798
0.9904	0.983157	0.84074
0.9308	0.999886	0.958528
0.9616	0.998228	0.98902
0.9813	0.997575	0.999544
0.9988	0.975774	0.989664
0.9271	0.942053	0.99076
0.9819	0.875743	0.95907
0.9181	0.952496	0.889083
0.9631	0.974842	0.988819
0.988	0.938354	0.98675
0.9004	0.925662	0.900001
0.9844	0.968749	0.992857
0.9414	0.994219	0.991127
0.9374	0.993428	0.996555
0.9291	0.968962	0.896595
0.9842	0.965637	0.967004
0.979	0.951019	0.99246
0.9098	0.980121	0.99475
0.8759	0.992163	0.981628
0.9664	0.970345	0.991846
0.8853	0.98024	0.997281
0.9348	0.98098	0.989268
0.9882	0.983489	0.997603
0.9882	0.970188	0.999835
0.9821	0.975358	0.997921
0.9947	0.988069	0.955784
0.9467	0.94133	0.989542
0.9729	0.947162	0.982256
0.9345	0.9959	0.99641
0.9431	0.993557	0.981317
0.996	0.993344	0.998962
0.9481	0.976506	0.976695
0.9909	0.909737	0.949646
0.9843	0.988037	0.949825
0.7893	0.96774	0.89023
0.9729	0.978096	0.971644
0.763	0.99196	0.972123
0.9769	0.996747	0.938942
0.8618	0.991899	0.97968
0.9306	0.973108	0.919942
0.9014	0.973186	0.992704
0.9823	0.971147	0.995781
0.9231	0.964464	0.993945
0.9566	0.995889	0.999889
0.9938	0.994337	0.986535
0.9908	0.999257	0.974711
0.9961	0.963848	0.984473
0.9315	0.985975	0.959604
0.956	0.998928	0.998866
0.9549	0.946932	0.992859
0.9984	0.932265	0.991544
0.9821	0.995397	0.968598
0.9775	0.930002	0.945004
0.9393	0.958248	0.997359
0.9823	0.974825	0.933287
0.9803	0.938442	0.974713
0.9653	0.935386	0.987845
0.9465	0.949584	0.984371
0.9813	0.98658	0.990318
0.9919	0.973903	0.939288
0.9776	0.834411	0.998102
0.9996	0.93447	0.991017
0.9672	0.987881	0.992847
0.9464	0.943604	0.995988
0.9417	0.969251	0.961093
0.9705	0.853326	0.88613
0.9639	0.995573	0.96908
0.9977	0.967545	0.985877
0.9854	0.960581	0.990468
0.9682	0.956956	0.994129
0.9404	0.958936	0.918553
0.971	0.947222	0.89081
0.9981	0.958603	0.997497
0.9464	0.997455	0.995137
0.9759	0.954485	0.984714
0.9849	0.966473	0.977951
0.9545	0.968213	0.974825
0.9681	0.931511	0.97797
0.9765	0.997006	0.98358
0.9452	0.984983	0.993863
0.9663	0.988423	0.987616
0.9468	0.963951	0.996107
0.9691	0.998812	0.960443
0.9967	0.976143	0.994604
0.9986	0.986579	0.992742
0.9922	0.986112	0.989207
0.9161	0.989726	0.992661
0.9932	0.990113	0.966693
0.9757	0.910191	0.991879
0.9181	0.998098	0.965458
0.9601	0.99303	0.998787
0.9382	0.937748	0.980804
0.9967	0.946699	0.960998
0.9296	0.999071	0.981714
0.9289	0.984537	0.997883
0.99	0.995844	0.999775
0.9896	0.895625	0.965556
0.9697	0.916135	0.989717
0.9354	0.990089	0.997274
0.987	0.961432	0.980627
0.9427	0.994766	0.996246
0.9995	0.994751	0.979528
0.9823	0.980242	0.952391
0.9987	0.982468	0.95438
0.9342	0.946242	0.972118
0.9812	0.948996	0.981921
0.9665	0.945423	0.963498
0.8116	0.978424	0.946635
0.9454	0.940208	0.95722
0.9951	0.960907	0.955466
0.9957	0.981809	0.978641
0.9916	0.949745	0.927361
0.9445	0.994212	0.972744
0.9933	0.919436	0.855883
0.9575	0.986207	0.995531
0.8993	0.992593	0.99538
0.9717	0.973772	0.932958
0.9999	0.94144	0.993427
0.9437	0.996405	0.913051
0.9961	0.974306	0.999829
0.9313	0.98914	0.917899
0.9604	0.994161	0.871491
0.9867	0.999807	0.994147
0.9931	0.996157	0.983244
0.9474	0.907364	0.988892
0.9261	0.972309	0.959175
0.9936	0.996248	0.859082
0.9044	0.978958	0.993446
0.9969	0.943723	0.950152
0.9648	0.995025	0.847878
0.9901	0.983049	0.981718
0.9878	0.997228	0.975013
0.9923	0.995582	0.935878
0.9558	0.95534	0.955387
0.9093	0.962182	0.943622
0.9469	0.931443	0.976823
0.9483	0.967742	0.987406
0.9774	0.998356	0.997199
0.9787	0.980174	0.994684
0.9732	0.976639	0.999631
0.9946	0.958013	0.986409
0.9836	0.927056	0.959476
0.9475	0.945481	0.912799
0.9907	0.965767	0.965728
0.9892	0.953297	0.986123
0.9646	0.981662	0.9676
0.9861	0.9635	0.93394
0.9968	0.922174	0.931925
0.9814	0.992217	0.919552
0.9913	0.85978	0.974834
0.9717	0.998295	0.937202
0.9715	0.984439	0.999573
0.9663	0.964996	0.947422
0.9925	0.992748	0.977326
0.943	0.928928	0.995144
0.9978	0.931227	0.995316
0.9494	0.975899	0.945072
0.9578	0.987264	0.982639
0.9813	0.932445	0.988732
0.9494	0.980181	0.999824
0.9897	0.997502	0.981397
0.9536	0.935644	0.991116
0.9961	0.934685	0.956011
0.9819	0.960332	0.948225
0.9747	0.984477	0.976925
0.9565	0.961865	0.93085
0.979	0.999283	0.968507
0.9954	0.991539	0.973005
0.9403	0.960936	0.957889
0.9687	0.997787	0.930253
0.9812	0.94287	0.972481
0.9941	0.997076	0.941367
0.9874	0.996094	0.898959
0.9823	0.957197	0.880675
0.979	0.992101	0.900256
0.9995	0.973818	0.971343
0.9854	0.991676	0.99673
0.9609	0.941327	0.964813
0.9658	0.998106	0.998685
0.9917	0.97687	0.976817
0.9873	0.953131	0.927307
0.9715	0.9913	0.955648
0.9851	0.998531	0.989417
0.9919	0.999333	0.933358
0.9988	0.975521	0.99015
0.9764	0.972156	0.995064
0.9861	0.996917	0.911282
0.9802	0.962517	0.956151
0.9705	0.953931	0.997723
0.9365	0.951836	0.970407
0.9499	0.883026	0.97601
0.995	0.950386	0.981734
0.9102	0.934385	0.989871
0.9942	0.999003	0.960994
0.9786	0.996904	0.98565
0.9975	0.999552	0.987017
0.9599	0.986734	0.96542
0.9674	0.988456	0.953565
0.9798	0.984998	0.977796
0.9226	0.924015	0.998151
0.9445	0.948252	0.98118
0.9678	0.932301	0.993639
0.8997	0.978609	0.955107
0.9764	0.994396	0.991332
0.9958	0.981304	0.950125
0.9652	0.982714	0.95994
0.9158	0.991144	0.929192
0.9916	0.99581	0.995284
0.989	0.991067	0.971007
0.9902	0.95112	0.897353
0.9902	0.959718	0.999643
0.9616	0.990219	0.929484
0.9749	0.975858	0.985805
0.9768	0.924115	0.972283
0.9737	0.985046	0.9958
0.9489	0.968175	0.993268
0.9937	0.995026	0.995442
0.9856	0.952243	0.993063
0.9731	0.980631	0.985608
0.9695	0.975169	0.959128
0.9605	0.99466	0.91009
0.9921	0.959582	0.928082
0.9951	0.944638	0.93126
0.9867	0.94298	0.997358
0.9982	0.963872	0.937376
0.9922	0.997674	0.897043
0.9333	0.966322	0.973266
0.9015	0.975244	0.995791
0.9419	0.986195	0.914946
0.9599	0.961778	0.980961
0.9912	0.984236	0.922505
0.9603	0.979131	0.990694
0.9613	0.977645	0.969891
0.9601	0.997939	0.998753
0.9744	0.997622	0.998799
0.9135	0.999586	0.989537
0.9483	0.993196	0.999731
0.9981	0.936021	0.993143
0.9917	0.998205	0.97092
0.9156	0.99033	0.966798
0.9093	0.980843	0.998456
0.9797	0.970935	0.976037
0.9941	0.998987	0.995531
0.9797	0.987517	0.987328
0.9839	0.932532	0.972016
0.9744	0.894131	0.986106
0.9899	0.941584	0.986699
0.9992	0.968514	0.941192
0.9852	0.927752	0.984895
0.9026	0.986656	0.988809
0.9446	0.997311	0.900017
0.995	0.938627	0.986837
0.9985	0.996343	0.994712
0.9657	0.998986	0.943551
0.9772	0.948638	0.999819
0.9773	0.997879	0.998522
0.9943	0.984381	0.988273
0.9862	0.993259	0.992245
0.9245	0.949703	0.993645
0.9928	0.975641	0.99982
0.9881	0.978526	0.990815
0.997	0.998764	0.958834
0.9782	0.982504	0.999185
0.9608	0.97704	0.956015
0.9955	0.969807	0.993026
0.9991	0.933772	0.926475
0.9785	0.948058	0.959147
0.9684	0.936313	0.960054
0.9876	0.995685	0.970758
0.9918	0.989283	0.977326
0.9902	0.958767	0.960309
0.9752	0.996719	0.933368
0.9811	0.999301	0.955763
0.9659	0.959732	0.998187
0.9676	0.982483	0.982162
0.9439	0.974815	0.998773
0.9983	0.985319	0.954154
0.9424	0.97783	0.980436
0.9771	0.982629	0.987475
0.9731	0.999252	0.974322
0.9383	0.977048	0.977862
0.9899	0.976618	0.999815
0.9721	0.970839	0.97264
0.9677	0.99788	0.939227
0.9561	0.926266	0.992214
0.9549	0.981167	0.996115
0.9582	0.996003	0.980449
0.9598	0.97161	0.878843
0.9377	0.873922	0.98718
0.9791	0.996249	0.928912
0.9966	0.990477	0.932262
0.9965	0.935295	0.974385
0.9903	0.996019	0.987914
0.9754	0.944743	0.971861
0.9743	0.968112	0.994914
0.8947	0.987494	0.977627
0.9954	0.980135	0.920568
0.9718	0.972679	0.99217
0.9959	0.986233	0.983441
0.9033	0.878937	0.997343
0.992	0.984164	0.95995
0.9749	0.995647	0.992683
0.966	0.963719	0.931912
0.9921	0.990577	0.985916
0.9931	0.998381	0.991688
0.9371	0.927383	0.997844
0.9938	0.995097	0.987603
0.9706	0.81851	0.976678
0.9599	0.93204	0.860783
0.9908	0.957762	0.995253
0.9555	0.949491	0.999664
0.9817	0.913309	0.985858
0.9857	0.995038	0.985854
0.996	0.99833	0.9747
0.916	0.994073	0.831491
0.9345	0.930776	0.992542
0.9345	0.994624	0.888722
0.9954	0.980154	0.980075
0.9852	0.983259	0.991902
0.9344	0.982286	0.998098
0.9926	0.888925	0.994021
0.9943	0.925893	0.943689
0.8937	0.973066	0.951728
0.9788	0.893376	0.981079
0.9613	0.984375	0.996962
0.9944	0.998865	0.92653
0.9814	0.989095	0.950702
0.9614	0.9626	0.991636
0.9937	0.919352	0.969367
0.984	0.958369	0.981698
0.9611	0.997792	0.980391
0.9912	0.984298	0.982526
0.9609	0.981074	0.976262
0.8755	0.965831	0.993928
0.9818	0.98286	0.90697
0.9984	0.974524	0.991091
0.9849	0.956675	0.995336
0.9583	0.980141	0.982654
0.9718	0.983907	0.995093
0.9932	0.977709	0.981047
0.9978	0.972039	0.992983
0.9645	0.98819	0.975639
0.9725	0.988259	0.956268
0.983	0.967129	0.930447
0.9228	0.954651	0.991436
0.9663	0.993842	0.942193
0.9578	0.990938	0.997917
0.968	0.958428	0.929917
0.9962	0.951864	0.992953
0.9631	0.997556	0.96365
0.99	0.998156	0.93652
0.9886	0.940876	0.984955
0.9547	0.984295	0.98694
0.9875	0.971889	0.962519
0.9874	0.997574	0.938765
0.9306	0.990976	0.921031
0.9579	0.93154	0.918491
0.9936	0.941849	0.99919
0.9851	0.982385	0.994569
0.9152	0.964768	0.99795
0.9722	0.989533	0.983103
0.98	0.97979	0.949078
0.9315	0.961646	0.997899
0.9702	0.999516	0.961437
0.9278	0.978578	0.992927
0.9942	0.990278	0.979624
0.9899	0.961763	0.959349
0.9992	0.993557	0.977632
0.9961	0.983385	0.955512
0.9557	0.991405	0.982908
0.9846	0.959154	0.969442
0.9836	0.958634	0.956592
0.9732	0.930492	0.998194
0.9476	0.982376	0.934981
0.9657	0.941279	0.903724
0.979	0.997702	0.989578
0.988	0.930829	0.994407
0.9866	0.965568	0.982528
0.9981	0.96584	0.989152
0.9841	0.998778	0.99457
0.9904	0.97757	0.974047
0.9411	0.935198	0.988679
0.9776	0.997011	0.998878
0.9828	0.993343	0.984159
0.9462	0.995426	0.969215
0.9983	0.992731	0.986906
0.9825	0.970442	0.977566
0.9884	0.983739	0.994561
0.9983	0.97084	0.990088
0.9743	0.985735	0.956644
0.914	0.981776	0.988542
0.9619	0.995282	0.982515
0.9728	0.991573	0.951776
0.9908	0.98776	0.923043
0.9719	0.98526	0.979414
0.9828	0.953814	0.987132
0.9933	0.999649	0.909853
0.9114	0.945289	0.960345
0.9896	0.995727	0.98395
0.9485	0.991583	0.961164
0.9671	0.926356	0.978027
0.9527	0.963608	0.984666
0.9278	0.966085	0.99173
0.9896	0.993926	0.974474
0.9858	0.957597	0.992089
0.9929	0.994	0.958681
0.8312	0.967551	0.991675
0.9478	0.958217	0.823772
0.9714	0.976833	0.98391
0.9878	0.963188	0.988885
0.9757	0.985611	0.965887
0.9979	0.980387	0.978876
0.9968	0.983826	0.992701
0.8352	0.992112	0.998957
0.9933	0.963064	0.995369
0.982	0.999593	0.989521
0.983	0.997579	0.998245
0.9879	0.994674	0.954229
0.9197	0.982808	0.970684
0.9956	0.896366	0.956425
0.9745	0.939643	0.993951
0.9211	0.939506	0.965392
0.9925	0.966651	0.931308
0.9329	0.992407	0.995632
0.9606	0.895008	0.982606
0.9544	0.994045	0.967286
0.9989	0.961104	0.976341
0.9979	0.993227	0.977889
0.9546	0.990153	0.980723
0.9551	0.994182	0.951508
0.9929	0.997159	0.94994
0.996	0.990465	0.972002
0.9856	0.939056	0.995839
0.954	0.968004	0.900952
0.9115	0.974867	0.98098
0.9968	0.98298	0.994992
0.9948	0.984277	0.868904
0.953	0.958045	0.987998
0.9865	0.987375	0.993664
0.9525	0.972733	0.97487
0.9857	0.988168	0.988582
0.972	0.959565	0.994346
0.9993	0.995383	0.998853
0.9542	0.992827	0.985812
0.975	0.980103	0.946024
0.9348	0.992696	0.964005
0.9644	0.980056	0.987291
0.9388	0.922346	0.98501
0.9714	0.992421	0.99666
0.9665	0.96846	0.885633
0.9833	0.993803	0.972422
0.9923	0.954259	0.901907
0.9907	0.961694	0.976497
0.8254	0.966935	0.99584
0.959	0.916467	0.988494
0.9926	0.978068	0.986144
0.999	0.975204	0.987653
0.9719	0.897625	0.949984
0.9769	0.999518	0.995447
0.9643	0.967164	0.995069
0.9962	0.987623	0.989027
0.9074	0.995167	0.998604
0.9733	0.866025	0.925201
0.9747	0.881052	0.997321
0.9252	0.984312	0.960868
0.9732	0.971561	0.95192
0.991	0.950298	0.963654
0.9711	0.979042	0.998173
0.9807	0.97231	0.979931
0.9938	0.951613	0.982162
0.9244	0.921039	0.97329
0.9991	0.96035	0.991274
0.9144	0.946366	0.972212
0.984	0.912138	0.94353
0.9	0.955562	0.953232
0.9574	0.950563	0.995916
0.9815	0.928861	0.99074
0.955	0.979584	0.972556
0.9437	0.972321	0.970192
0.9196	0.99186	0.98719
0.9486	0.994633	0.957136
0.9823	0.962545	0.994891
0.9817	0.966997	0.994797
0.9355	0.99448	0.975578
0.9889	0.953993	0.981828
0.8969	0.958279	0.992615
0.9778	0.983057	0.933246
0.9216	0.9053	0.933393
0.9753	0.94348	0.995716
0.9774	0.991317	0.985856
0.98	0.917615	0.98186
0.9749	0.961223	0.966282
0.9715	0.923	0.991816
0.8771	0.979344	0.908275
0.9689	0.91344	0.965477
0.9064	0.991368	0.995884
0.9909	0.990818	0.956303
0.9973	0.919363	0.997181
0.9697	0.95278	0.993846
0.9773	0.812611	0.991455
0.9932	0.927948	0.990812
0.9272	0.991837	0.996277
0.9978	0.93324	0.998846
0.995	0.994014	0.977176
0.9584	0.947814	0.998262
0.9324	0.928469	0.972219
0.9685	0.981227	0.948339
0.959	0.980498	0.979461
0.9981	0.995124	0.986412
0.9652	0.991254	0.945108
0.9921	0.958497	0.959283
0.9848	0.943996	0.981323
0.9723	0.980857	0.991153
0.919	0.995002	0.993675
0.9885	0.947076	0.987672
0.9964	0.967041	0.94542
0.9884	0.963713	0.938832
0.9583	0.901089	0.980971
0.9956	0.913517	0.999483
0.974	0.997308	0.952109
0.9634	0.919166	0.977709
0.9936	0.998493	0.999622
0.966	0.950988	0.951055
0.936	0.909304	0.968362
0.967	0.948736	0.970844
0.9492	0.965499	0.985147
0.9846	0.997252	0.998647
0.9895	0.999165	0.983257
0.9985	0.985232	0.959132
0.9958	0.975854	0.997005
0.9311	0.972801	0.960872
0.9967	0.957736	0.948899
0.9811	0.989134	0.998179
0.9903	0.961768	0.992173
0.9615	0.954423	0.973394
0.9841	0.971754	0.967412
0.9878	0.950367	0.950029
0.938	0.98665	0.9711
0.9895	0.966048	0.950641
0.9923	0.975818	0.998922
0.9767	0.985832	0.994488
0.9955	0.996393	0.970587
0.8953	0.943755	0.966336
0.9809	0.999274	0.995987
0.9903	0.988486	0.982277
0.9845	0.985436	0.950576
0.9547	0.983841	0.967958
0.9836	0.923144	0.995532
0.8032	0.969609	0.858718
0.9558	0.970904	0.998692
0.9816	0.989107	0.996048
0.9974	0.984189	0.948078
0.9879	0.981572	0.967684
0.9037	0.951047	0.982342
0.9793	0.973338	0.977332
0.9804	0.967805	0.999882
0.99	0.954581	0.983495
0.9996	0.965391	0.969734
0.9964	0.972066	0.991055
0.9688	0.98242	0.998575
0.9701	0.894878	0.998864
0.9697	0.907522	0.979826
0.9576	0.99674	0.951138
0.9494	0.964187	0.997725
0.9898	0.999625	0.999944
0.9857	0.974655	0.97654
0.9945	0.958874	0.940904
0.9338	0.972622	0.968431
0.985	0.900001	0.961523
0.8536	0.992796	0.956891
0.9576	0.977736	0.982924
0.9989	0.916577	0.968258
0.998	0.999828	0.932513
0.9225	0.981756	0.995647
0.9835	0.984688	0.997776
0.8826	0.900229	0.839437
0.9815	0.992863	0.959719
0.9892	0.936466	0.979529
0.9748	0.992025	0.999837
0.9371	0.978894	0.997662
0.9939	0.99551	0.987847
0.9966	0.991124	0.977287
0.9799	0.993985	0.986168
0.9936	0.999158	0.939165
0.9889	0.968087	0.998088
0.9791	0.979304	0.911039
0.998	0.979304	0.94463
0.9698	0.940362	0.899635
0.9855	0.995135	0.9563
0.9356	0.991667	0.982159
0.9992	0.9958	0.981044
0.9965	0.955838	0.999676
0.9975	0.989339	0.959286
0.9514	0.984851	0.964551
0.9785	0.971799	0.995558
0.9184	0.996657	0.99923
0.8298	0.996384	0.989695
0.9415	0.984546	0.999088
0.9275	0.999164	0.959691
0.9967	0.984295	0.914524
0.9846	0.946878	0.972717
0.9872	0.953951	0.993154
0.953	0.99966	0.999031
0.8963	0.975054	0.962737
0.9826	0.999318	0.950965
0.9979	0.957281	0.978825
0.9764	0.975678	0.963058
0.9631	0.997523	0.998613
0.9916	0.988813	0.873846
0.987	0.959208	0.985929
0.9178	0.954882	0.985352
0.968	0.929554	0.989589
0.9637	0.983855	0.97818
0.9952	0.994489	0.974809
0.9637	0.930517	0.823253
0.9525	0.990316	0.912264
0.9597	0.997767	0.975862
0.9402	0.990485	0.984081
0.9143	0.949664	0.988367
0.9708	0.91135	0.978066
0.9517	0.989222	0.991463
0.9206	0.979085	0.973451
0.9981	0.992826	0.95471
0.9762	0.91474	0.992487
0.9197	0.999633	0.917455
0.993	0.996132	0.975376
0.998	0.988532	0.991027
0.9456	0.968419	0.996581
0.9658	0.941544	0.969382
0.9448	0.974912	0.957977
0.9961	0.984536	0.957795
0.9371	0.968025	0.996381
0.9757	0.970924	0.977464
0.9948	0.992924	0.968659
0.9	0.994316	0.995366
0.996	0.992996	0.979488
0.9819	0.977231	0.969332
0.9836	0.982438	0.927297
0.9878	0.83731	0.99712
0.9769	0.977438	0.960698
0.9965	0.994871	0.989509
0.9297	0.961135	0.986954
0.9477	0.901984	0.960161
0.9776	0.977428	0.904886
0.9972	0.971649	0.934597
0.9683	0.997843	0.987
0.9962	0.988775	0.94605
0.9929	0.963937	0.954971
0.986	0.972643	0.972584
0.9994	0.99603	0.949553
0.9956	0.917568	0.991955
0.8835	0.941918	0.99027
0.9895	0.961629	0.940201
0.9403	0.990636	0.988781
0.9954	0.956783	0.997802
0.9654	0.972276	0.992581
0.9495	0.968831	0.998225
0.9723	0.976683	0.933334
0.9769	0.996922	0.951215
0.9096	0.984083	0.943379
0.9772	0.960385	0.983417
0.9707	0.992846	0.973371
0.9124	0.934734	0.951404
0.9154	0.976202	0.933263
0.9792	0.982323	0.913039
0.9609	0.965282	0.973323
0.9412	0.953207	0.945592
0.9258	0.999388	0.973437
0.9686	0.9422	0.905214
0.8296	0.959565	0.949004
0.9937	0.980552	0.987279
0.8987	0.975657	0.955649
0.9569	0.992804	0.962592
0.9716	0.957529	0.967509
0.9985	0.958041	0.998734
0.9944	0.967062	0.996146
0.9914	0.95188	0.995552
0.9929	0.9456	0.980207
0.9991	0.954441	0.962371
0.9877	0.999459	0.844892
0.9899	0.960484	0.987814
0.9442	0.898297	0.989603
0.9832	0.968982	0.905509
0.9687	0.941399	0.944383
0.9783	0.975269	0.964332
0.9929	0.924499	0.983911
0.9994	0.998443	0.979366
0.9847	0.937698	0.951362
0.9618	0.998257	0.980183
0.9727	0.991729	0.982249
0.9965	0.997137	0.931375
0.9897	0.993913	0.922939
0.9963	0.948161	0.993169
0.9706	0.985514	0.999524
0.9469	0.957765	0.986589
0.9659	0.907641	0.996089
0.973	0.97439	0.96049
0.9861	0.912256	0.993439
0.9857	0.981456	0.966515
0.994	0.988351	0.998534
0.9959	0.995264	0.880034
0.9578	0.993198	0.923135
0.9856	0.972773	0.95225
0.9876	0.998793	0.981241
0.9978	0.994546	0.974122
0.9802	0.98745	0.979469
0.9935	0.987674	0.955038
0.9531	0.941657	0.901822
0.9927	0.983392	0.961044
0.951	0.924425	0.965637
0.9927	0.940934	0.881524
0.9678	0.993545	0.7871
0.9639	0.917296	0.927751
0.9873	0.957144	0.959779
0.995	0.986243	0.959758
0.997	0.979393	0.974
0.9059	0.999234	0.87203
0.9886	0.997464	0.96723
0.9518	0.936038	0.965366
0.997	0.880655	0.985791
0.9751	0.988521	0.980236
0.9616	0.950528	0.965371
0.9738	0.988221	0.956799
0.9741	0.979905	0.990037
0.9807	0.981952	0.998924
0.9784	0.999874	0.980361
0.9542	0.965551	0.994144
0.9627	0.988409	0.989253
0.9785	0.945287	0.999335
0.9842	0.992801	0.990717
0.9389	0.998671	0.920819
0.9886	0.986317	0.986784
0.9869	0.989105	0.969322
0.9333	0.949868	0.947681
0.9365	0.989136	0.956196
0.9938	0.969772	0.986253
0.9826	0.946205	0.995959
0.9989	0.978838	0.978186
0.9741	0.998363	0.981481
0.947	0.8898	0.969527
0.997	0.991162	0.968109
0.9823	0.990943	0.9906
0.9881	0.984631	0.958668
0.8917	0.969578	0.973565
0.9829	0.957765	0.961733
0.9892	0.925726	0.999882
0.9339	0.989963	0.913357
0.8921	0.983067	0.934117
0.9842	0.965798	0.990083
0.9964	0.952237	0.9633
0.9948	0.972618	0.961199
0.9828	0.989133	0.95771
0.9315	0.991518	0.893481
0.9856	0.946282	0.999064
0.973	0.952157	0.917737
0.9994	0.984399	0.963055
0.9848	0.992439	0.991532
0.9989	0.916684	0.976078
0.9692	0.987586	0.981394
0.8811	0.979537	0.998078
0.9689	0.922076	0.958906
0.923	0.987321	0.923857
0.9913	0.982532	0.973224
0.9878	0.928121	0.992568
0.9698	0.96552	0.94733
0.9524	0.98636	0.988022
0.9075	0.97071	0.69282
0.9786	0.985956	0.993206
0.9466	0.974285	0.985036
0.9289	0.987737	0.992723
0.9856	0.99962	0.945885
0.9896	0.978499	0.955371
0.979	0.975505	0.957115
0.9719	0.960991	0.98234
0.9527	0.995592	0.987103
0.9992	0.991184	0.971265
0.965	0.88472	0.96131
0.9981	0.949747	0.989933
0.9661	0.981884	0.968197
0.8829	0.989921	0.984427
0.9902	0.962796	0.983836
0.9871	0.997566	0.990935
0.9805	0.944183	0.973269
0.9915	0.962938	0.998338
0.987	0.952397	0.94841
0.9933	0.929223	0.976549
0.9992	0.977751	0.880418
0.9754	0.916062	0.891286
0.9603	0.97911	0.951886
0.9965	0.961516	0.994207
0.9687	0.952816	0.915262
0.9975	0.970052	0.961815
0.9194	0.999171	0.834461
0.9725	0.950318	0.937307
0.9804	0.922811	0.984038
0.9913	0.992189	0.950698
0.9649	0.939082	0.989127
0.9705	0.980248	0.834152
0.9781	0.908368	0.995979
0.981	0.999651	0.996669
0.9828	0.989048	0.974244
0.997	0.965959	0.971264
0.9828	0.990408	0.961159
0.9944	0.965765	0.993695
0.9396	0.986799	0.958928
0.9847	0.967728	0.981538
0.9752	0.96682	0.951844
0.9073	0.988859	0.944695
0.987	0.918015	0.941563
0.9861	0.972142	0.978439
0.9526	0.968852	0.949601
0.9918	0.996914	0.977574
0.9745	0.930322	0.994163
0.9884	0.986841	0.974049
0.9846	0.987755	0.969765
0.9875	0.953157	0.9
0.9971	0.987467	0.989479
0.9753	0.982098	0.990786
0.9655	0.943255	0.944166
0.9908	0.979074	0.97066
0.8944	0.956857	0.94343
0.9851	0.97945	0.976022
0.982	0.960377	0.961203
0.9971	0.930664	0.995992
0.9335	0.99326	0.947714
0.9322	0.998929	0.918722
0.9901	0.977387	0.989105
0.9181	0.972489	0.959369
0.989	0.95856	0.942982
0.9995	0.961189	0.995106
0.9797	0.910655	0.989104
0.9598	0.999559	0.992129
0.9313	0.978454	0.991356
0.9615	0.965976	0.989945
0.9644	0.856843	0.987053
0.9959	0.996041	0.993194
0.9997	0.931029	0.990549
0.9154	0.977658	0.97569
0.992	0.952277	0.986817
0.9953	0.987563	0.991241
0.9898	0.973962	0.9201
0.9746	0.981415	0.954852
0.9926	0.991205	0.994154
0.9774	0.996619	0.898774
0.9594	0.999392	0.964573
0.9665	0.926587	0.970452
0.9876	0.988824	0.966089
0.9847	0.990636	0.977227
0.9766	0.994426	0.985732
0.9529	0.988484	0.982033
0.9473	0.956312	0.922924
0.9012	0.988295	0.997714
0.9884	0.929546	0.998382
0.9435	0.980023	0.974979
0.9896	0.924396	0.981962
0.9921	0.961888	0.958508
0.9703	0.955955	0.933471
0.9981	0.956029	0.997597
0.9599	0.934705	0.959314
0.9827	0.981533	0.865352
0.9728	0.96607	0.991914
0.9941	0.999539	0.999817
0.9429	0.997124	0.999698
0.9288	0.99908	0.967388
0.9916	0.999482	0.96536
0.94	0.99649	0.963264
0.9148	0.980962	0.991676
0.9542	0.996836	0.990146
0.9281	0.939781	0.959388
0.9849	0.992463	0.959558
0.9352	0.995529	0.980951
0.9615	0.985421	0.987941
0.9917	0.99838	0.966659
0.9938	0.968849	0.962386
0.9635	0.980364	0.962537
0.9744	0.993085	0.958598
0.9988	0.988391	0.932885
0.9761	0.955286	0.985363
0.9916	0.839947	0.991522
0.9568	0.876308	0.998513
0.9425	0.992881	0.996379
0.9603	0.999465	0.966501
0.9582	0.988947	0.982129
0.973	0.958304	0.967699
0.9533	0.996864	0.954407
0.9998	0.958082	0.979989
0.9877	0.990064	0.983288
0.9492	0.874228	0.932581
0.9315	0.958201	0.988891
0.9485	0.936605	0.982559
0.9626	0.976883	0.996551
0.928	0.946358	0.958352
0.9963	0.895836	0.996388
0.9324	0.979943	0.864543
0.9959	0.936046	0.966867
0.992	0.983203	0.985489
0.9367	0.997138	0.915097
0.9916	0.985779	0.903813
0.9652	0.971182	0.996172
0.9981	0.997277	0.98868
0.9954	0.948169	0.957921
0.9931	0.936231	0.973316
0.9479	0.995872	0.971909
0.9869	0.985892	0.999912
0.9372	0.976767	0.93046
0.8116	0.989341	0.981095
0.996	0.982613	0.935368
0.993	0.935937	0.971843
0.9778	0.951457	0.989325
0.9735	0.982163	0.98276
0.9906	0.958982	0.993852
0.9799	0.958466	0.99903
0.9981	0.9956	0.933684
0.9547	0.938428	0.999485
0.9881	0.976927	0.973083
0.9782	0.900003	0.946464
0.9878	0.95672	0.974173
0.987	0.955059	0.960403
0.9655	0.844218	0.912565
0.9556	0.92391	0.999052
0.9951	0.943342	0.997562
0.8729	0.98314	0.950047
0.9583	0.945551	0.974711
0.994	0.938267	0.964669
0.7764	0.983497	0.996884
0.9445	0.990763	0.989283
0.9695	0.980812	0.941108
0.9822	0.954409	0.933464
0.9502	0.876709	0.872716
0.9834	0.902896	0.930063
0.9876	0.994232	0.91983
0.9874	0.906839	0.997332
0.9717	0.957153	0.831662
0.9963	0.960053	0.948729
0.9709	0.917751	0.926607
0.984	0.9416	0.925415
0.9853	0.998812	0.915388
0.998	0.998361	0.927072
0.9693	0.977243	0.98285
0.998	0.972312	0.997711
0.9905	0.882481	0.968053
0.9466	0.99762	0.979415
0.9379	0.925181	0.998649
0.9991	0.980624	0.990829
0.9921	0.956078	0.950268
0.9929	0.996915	0.962267
0.9606	0.995354	0.987748
0.9141	0.969458	0.912957
0.9869	0.97957	0.973502
0.9771	0.988972	0.967869
0.9113	0.989291	0.983902
0.9309	0.980414	0.988469
0.9868	0.933996	0.976762
0.9431	0.957895	0.971505
0.997	0.972726	0.979793
0.9875	0.975253	0.968273
0.9888	0.936487	0.995165
0.866	0.980537	0.990096
0.9629	0.970205	0.966586
0.9574	0.857873	0.996248
0.9335	0.993321	0.927299
0.9974	0.916657	0.8522
0.9637	0.925034	0.98616
0.8502	0.97436	0.916168
0.9921	0.964944	0.88121
0.9969	0.964383	0.988006
0.9707	0.948385	0.960702
0.9855	0.806399	0.96194
0.8286	0.977395	0.983743
0.9905	0.965667	0.918492
0.9695	0.980084	0.942772
0.9872	0.963085	0.992927
0.9761	0.990333	0.996143
0.8528	0.993758	0.951492
0.9976	0.999675	0.975772
0.967	0.967102	0.998245
0.993	0.906482	0.978267
0.959	0.990194	0.914209
0.8889	0.966207	0.96387
0.9998	0.973333	0.995822
0.851	0.969968	0.994702
0.7747	0.969445	0.994152
0.987	0.986494	0.994144
0.9394	0.977602	0.9768
0.8966	0.968865	0.972045
0.979	0.976459	0.995143
0.9484	0.999273	0.895043
0.9847	0.981978	0.95732
0.9772	0.940231	0.926221
0.9595	0.974376	0.965759
0.9578	0.953293	0.933607
0.9528	0.922112	0.98573
0.9431	0.912705	0.986822
0.9309	0.993007	0.991173
0.9525	0.982418	0.988922
0.9912	0.996465	0.90933
0.9373	0.977062	0.982513
0.9836	0.941017	0.952479
0.9904	0.984399	0.962281
0.9799	0.976024	0.99925
0.9989	0.942654	0.986948
0.9841	0.935244	0.989338
0.9432	0.914027	0.978397
0.9842	0.998616	0.96658
0.9869	0.995464	0.928809
0.9939	0.991224	0.999425
0.9464	0.994135	0.968582
0.9888	0.999043	0.970986
0.9811	0.91945	0.969385
0.9846	0.916691	0.928759
0.9642	0.988448	0.988444
0.9926	0.994515	0.966097
0.9747	0.963822	0.989057
0.9901	0.943878	0.981505
0.9479	0.997677	0.820693
0.9449	0.884138	0.986318
0.9671	0.91439	0.976072
0.9887	0.987416	0.997206
0.9298	0.86279	0.954602
0.976	0.962682	0.978274
0.9355	0.984711	0.99811
0.9647	0.991463	0.974834
0.9827	0.990656	0.991363
0.9443	0.986693	0.997761
0.9918	0.945927	0.961815
0.9468	0.994745	0.920481
0.9385	0.991379	0.92056
0.9847	0.978836	0.989936
0.9972	0.964415	0.942603
[truncated: 61,321 more rows]
