# Supplementary material for: AngioMT: A MATLAB based 2D image-to-physics tool to predict oxygen transport in vascularized microphysiological systems
Source: PLoS One. 2024 May 15;19(5):e0299160. doi: 10.1371/journal.pone.0299160 (PMC11095698; doi:10.1371/journal.pone.0299160)
Supplement: S2 Table — (XLSX) [file pone.0299160.s005.xlsx]

## Sheet: Sheet1
Vessel coverage	Vessel	Tissue
3.8354	0.00108178	3.3939e-05
4.9343	0.00776113	0.0001403
5.6281	0.0193884	0.00132988
5.761	0.0420942	0.00392605
5.766	0.0700116	0.00475128
6.329	0.0213964	0.00071304
6.532	0.0186436	0.00056007
6.6489	0.190212	0.0240891
6.7367	0.0431419	0.00243442
6.9783	0.0236291	0.00114309
7.0201	0.0248512	0.0017107
7.1631	0.0773616	0.0111197
7.2822	0.287433	0.0353689
7.2875	0.00522779	0.00028938
7.3311	0.093943	0.0134151
7.3915	0.041362	0.00371226
7.4245	0.0757884	0.0151128
7.4498	0.107593	0.0171721
7.4597	0.177779	0.0317907
7.8257	0.247174	0.0346174
7.8278	0.0755884	0.0118419
7.8811	0.135795	0.0227299
8.1771	0.02405	0.00127174
8.2263	0.0983244	0.0216488
8.3734	0.00937081	0.00043651
8.4693	0.341337	0.0803081
8.5538	0.128872	0.0160651
8.8765	0.0910058	0.0140337
8.9274	0.0871523	0.011095
8.941	0.128395	0.0350512
8.9798	0.556477	0.13307
9.2813	0.359244	0.127942
9.2972	0.0608872	0.00929605
9.6476	0.107695	0.0238605
9.776	0.235337	0.0794988
9.8506	0.0422389	0.00200995
10.0659	0.207314	0.081336
10.104	0.240279	0.0625233
10.1476	0.315225	0.0884471
10.1641	0.339465	0.104497
10.2502	0.0831872	0.00965256
10.315	0.12223	0.00576424
10.3593	0.266791	0.0877
10.4849	0.46657	0.0843547
10.517	0.161651	0.0564291
10.5868	0.0796965	0.0111655
10.6096	0.17493	0.059686
10.688	0.170186	0.0447384
10.7335	0.0803616	0.0236686
10.7867	0.0443035	0.0120837
10.8261	0.250988	0.122791
10.8514	0.120302	0.024343
10.9297	0.187721	0.0397093
10.938	0.0431919	0.00241826
10.9381	0.214663	0.0831837
10.9822	0.13386	0.0388267
10.9987	0.129802	0.0422
11.0146	0.398291	0.143721
11.0283	0.124291	0.0386314
11.1084	0.251442	0.0501872
11.1147	0.0163105	0.00099377
11.1228	0.195523	0.0761128
11.1987	0.438744	0.128709
11.1997	0.077657	0.0223512
11.2542	0.308279	0.131779
11.2836	0.146291	0.0438128
11.2997	0.0530267	0.0103441
11.3552	0.122802	0.019436
11.3992	0.0790209	0.0198407
11.4409	0.734977	0.183872
11.4825	0.173837	0.0481779
11.5591	0.516698	0.225116
11.653	0.318988	0.141291
11.694	0.034543	0.00510535
11.7357	0.0790116	0.0177709
11.934	0.0691783	0.0164252
11.9447	0.21914	0.0784209
12.0334	0.0205349	0.00584442
12.0374	0.100352	0.019264
12.2379	0.0911174	0.0341395
12.3288	0.0646529	0.00416766
12.3793	0.304535	0.11836
12.4207	0.0878244	0.0153046
12.483	0.119779	0.0444791
12.5205	0.18307	0.0974605
12.6754	0.0661942	0.0144977
12.757	0.0970628	0.0282453
12.8507	0.41093	0.174698
12.8798	0.316628	0.0924023
12.9325	0.103162	0.02825
12.9786	0.653349	0.144279
12.9815	0.248081	0.0904105
12.983	0.0356573	0.00338503
13.0174	0.0804593	0.0293477
13.0466	0.178198	0.0726093
13.127	0.167349	0.0706244
13.2312	0.288709	0.110149
13.2355	0.317802	0.132477
13.3089	0.0454023	0.0095193
13.3439	0.0668826	0.0154663
13.4114	0.0747031	0.0091699
13.424	0.102205	0.0392477
13.5183	0.22264	0.0932651
13.6091	0.172012	0.0974605
13.7533	0.0725244	0.0335535
13.8426	0.258581	0.0822372
13.8475	0.248686	0.128267
13.8968	0.269116	0.103863
13.9425	0.660291	0.173674
13.954	0.175605	0.0611465
13.9933	0.231279	0.0991314
14.0815	0.101406	0.0323035
14.1922	0.0819698	0.028607
14.2012	0.257493	0.0566926
14.283	0.20536	0.0769326
14.3073	0.0958733	0.0266372
14.311	0.399512	0.154116
14.3195	0.0744988	0.0295849
14.3782	0.193058	0.0685512
14.3842	0.116942	0.0335523
14.6034	0.0538683	0.0145161
14.6601	0.2055	0.0655651
14.6656	0.214686	0.0613744
14.7171	0.418558	0.189477
14.784	0.191326	0.115321
14.8395	0.123012	0.0308593
14.8628	0.131581	0.0413023
14.9996	0.405419	0.19214
15.0772	0.113198	0.0494488
15.0954	0.29025	0.122364
15.1081	0.170279	0.0923174
15.1266	0.259965	0.0982628
15.1945	0.0733605	0.0252267
15.2218	0.370791	0.182686
15.2776	0.235593	0.0779012
15.2855	0.0662116	0.0341651
15.2934	0.0782826	0.012707
15.3849	0.118453	0.0481721
15.3991	0.170698	0.0949012
15.4195	0.111551	0.0527465
15.4196	0.13	0.045807
15.4646	0.0933266	0.0433739
15.513	0.119372	0.060293
15.6011	0.187	0.113443
15.6874	0.378442	0.155163
15.6979	0.263047	0.110763
15.9308	0.110113	0.0329674
15.9339	0.642221	0.162791
15.9673	0.411512	0.177779
16.0268	0.589791	0.325395
16.0755	0.242221	0.089136
16.3018	0.414953	0.165686
16.3652	0.134674	0.0593198
16.3852	0.118895	0.0439023
16.5457	0.189116	0.0605756
16.6675	0.530919	0.299872
16.8865	0.181535	0.0908872
16.9513	0.177884	0.0832709
17.0169	0.352279	0.165767
17.0552	0.153953	0.0943546
17.2113	0.197791	0.100008
17.2472	0.384884	0.085943
17.2651	0.238186	0.108448
17.3705	0.138419	0.0541419
17.3833	0.636744	0.351814
17.4947	0.328209	0.126733
17.5074	0.131314	0.0621244
17.6988	0.163233	0.0528105
17.7252	0.158953	0.0651814
17.8159	0.215337	0.0959337
17.8295	0.239547	0.115719
17.8865	0.135291	0.06875
18.1119	0.419023	0.267081
18.174	0.265831	0.100626
18.2024	0.211791	0.14214
18.2154	0.166953	0.059107
18.23	0.1805	0.0815791
18.3302	0.0482423	0.00966029
18.5736	0.291372	0.153884
18.5786	0.406233	0.200256
18.6381	0.619872	0.20757
18.6733	0.0513581	0.0325233
18.7613	0.772174	0.494488
18.7872	0.288663	0.126291
18.8804	0.401865	0.219159
18.9402	0.209477	0.114673
19.0258	0.377651	0.237337
19.0953	0.17813	0.0487643
19.2885	0.294965	0.185453
19.4189	0.345407	0.147058
19.4457	0.293709	0.157942
19.516	0.116533	0.068585
19.8115	0.459291	0.35014
19.8137	0.119523	0.0602988
19.8618	0.27943	0.182279
19.9558	0.346267	0.232616
19.9727	0.142884	0.0382209
19.999	0.643047	0.309419
19.9999	0.387151	0.206326
20.1243	0.427164	0.152494
20.2078	0.0538	0.0299058
20.262	0.308209	0.138791
20.2744	0.342895	0.165302
20.3076	0.323291	0.231105
20.4051	0.195709	0.136663
20.5128	0.554547	0.301674
20.6025	0.50557	0.283244
20.646	0.242558	0.177919
20.6487	0.141849	0.126314
20.7347	0.509786	0.327204
20.766	0.339221	0.322465
20.7721	0.248012	0.123522
20.9417	0.271384	0.151302
20.9868	0.313198	0.183919
21.0296	0.312744	0.184
21.1019	0.209047	0.116616
21.1111	0.271629	0.114712
21.1618	0.272721	0.137872
21.2518	0.359605	0.20007
21.261	0.165975	0.11072
21.5362	0.139484	0.0856139
21.5455	0.421742	0.24495
21.5762	0.576779	0.326895
21.6168	0.212581	0.106979
21.6992	0.207432	0.16621
21.8323	0.389826	0.19393
21.9025	0.335151	0.193593
22.015	0.171675	0.0930495
22.0939	0.177453	0.0819581
22.1378	0.184977	0.121756
22.1747	0.268314	0.205267
22.2686	0.282419	0.224267
22.6934	0.35014	0.230698
22.846	0.372209	0.300884
22.8468	0.554847	0.421629
22.9468	0.235822	0.137761
22.9749	0.23536	0.159581
23.0494	0.582672	0.435174
23.1281	0.0636256	0.0419721
23.1447	0.521279	0.309337
23.195	0.599698	0.466535
23.2195	0.535686	0.429802
23.2399	0.478221	0.343895
23.3199	0.498721	0.383035
23.5668	0.399698	0.299174
23.6171	0.4615	0.41614
23.6602	0.616674	0.43793
23.7139	0.325558	0.28614
23.7504	0.215512	0.143919
23.8378	0.64764	0.468093
23.9376	0.308953	0.155756
24.029	0.557801	0.447525
24.1785	0.548948	0.446887
24.1892	0.640686	0.449872
24.2529	0.332686	0.213651
24.3193	0.508654	0.193458
24.3245	0.25548	0.180599
24.3354	0.378791	0.299919
24.4697	0.166988	0.0897302
24.5124	0.456256	0.260256
24.5775	0.371488	0.25736
24.646	0.294465	0.155302
24.7293	0.188756	0.114671
24.9671	0.160806	0.0774942
25.0305	0.782965	0.558919
25.061	0.765547	0.527779
25.0818	0.262849	0.136558
25.3428	0.410244	0.346523
25.3772	0.759884	0.481628
25.385	0.66707	0.455128
25.4655	0.0970563	0.0349612
25.5482	0.305655	0.119261
25.604	0.658367	0.416236
25.7023	0.194022	0.06698
25.7354	0.703116	0.519523
25.811	0.717395	0.498372
25.9839	0.341047	0.224209
25.9872	0.774651	0.54536
26.3273	0.882884	0.642791
26.367	0.264308	0.105603
26.4389	0.331036	0.121736
26.4756	0.613255	0.325913
26.4804	0.588547	0.326628
26.7501	0.61507	0.472267
26.845	0.50157	0.307744
26.898	0.571919	0.49493
27.1102	0.0917037	0.0597882
27.2351	0.479291	0.328895
27.3092	0.772198	0.618047
27.4633	0.739395	0.498919
27.47	0.390221	0.292826
27.8576	0.47614	0.35698
28.0097	0.731907	0.603279
28.0627	0.596942	0.459302
28.3971	0.0664975	0.0425951
28.4139	0.612888	0.441777
28.5807	0.794105	0.561
28.5995	0.589395	0.470263
28.6009	0.173166	0.0856361
28.6724	0.820651	0.664116
28.7015	0.864163	0.666093
28.8291	0.741907	0.545407
28.8342	0.612038	0.416168
28.8759	0.618756	0.483512
28.9356	0.833314	0.533826
29.1106	0.565523	0.314268
29.3545	0.383651	0.27336
29.4133	0.401615	0.201045
29.4243	0.708628	0.458605
29.4495	0.679128	0.500523
29.4901	0.522345	0.255675
29.4954	0.589813	0.370905
29.5043	0.646	0.54686
29.5272	0.74886	0.570477
29.5802	0.625081	0.444105
29.6216	0.770419	0.571721
29.6654	0.677256	0.470651
29.7167	0.276306	0.153983
29.8098	0.688907	0.429279
29.8385	0.807953	0.542314
30.0143	0.746826	0.573895
30.0669	0.754314	0.548384
30.2691	0.728651	0.556302
30.3173	0.409731	0.394974
30.3542	0.520614	0.40096
30.371	0.503519	0.319375
30.3755	0.83414	0.6265
30.6414	0.228776	0.100739
30.9106	0.325001	0.196707
30.9221	0.845058	0.64986
30.9318	0.757698	0.524
31.0754	0.807651	0.464698
31.1369	0.614706	0.464704
31.3028	0.765866	0.594884
31.3546	0.853558	0.662267
31.4834	0.298454	0.32774
31.5264	0.677012	0.555547
31.5407	0.803233	0.529616
31.8418	0.0400298	0.0100345
31.8569	0.802167	0.622253
31.9369	0.836709	0.564419
32.0594	0.41931	0.241415
32.1459	0.504488	0.340302
32.4991	0.841512	0.600477
32.559	0.453912	0.353931
32.6574	0.800198	0.563221
32.6678	0.908477	0.708407
32.881	0.860709	0.677326
32.9977	0.835818	0.653957
33.1625	0.423744	0.340605
33.2247	0.789315	0.624015
33.4566	0.887616	0.674302
33.4986	0.804101	0.552568
33.5162	0.800058	0.545698
33.581	0.818809	0.453386
33.6132	0.215841	0.191849
33.6812	0.911965	0.702581
33.6904	0.864663	0.654128
33.7338	0.889988	0.613767
33.7401	0.549181	0.423527
33.8874	0.842349	0.621663
34.1953	0.906872	0.718767
34.3024	0.385079	0.22535
34.3783	0.849593	0.60414
34.4544	0.710389	0.50326
34.5744	0.653849	0.499384
35.1205	0.890031	0.696067
35.1567	0.890186	0.661756
35.2478	0.866733	0.605
35.3109	0.7775	0.594593
35.4217	0.805407	0.624349
35.5724	0.901	0.660314
35.6435	0.839547	0.576081
35.9144	0.915093	0.697465
35.9759	0.872721	0.611198
35.987	0.898733	0.676942
36.1505	0.890324	0.69151
36.199	0.907872	0.603698
36.2488	0.861512	0.646337
36.2603	0.870188	0.551551
36.3939	0.867919	0.635081
36.5311	0.907256	0.638133
36.6032	0.879772	0.435946
36.6949	0.881291	0.635291
36.8497	0.547326	0.436895
36.9137	0.869453	0.633593
37.0531	0.858978	0.599864
37.0828	0.876198	0.643407
37.1319	0.877686	0.634047
37.2111	0.768942	0.55914
37.2715	0.777395	0.512628
37.2898	0.776539	0.408737
37.4633	0.874047	0.672802
37.5181	0.901256	0.682953
37.5271	0.7091	0.490581
37.66	0.944209	0.733279
37.9687	0.937349	0.687314
38.0707	0.870384	0.653523
38.076	0.881151	0.643988
38.1711	0.897953	0.712442
38.3308	0.903	0.697791
38.6442	0.894496	0.681663
38.8827	0.864384	0.669256
38.9333	0.941802	0.695023
38.9552	0.855523	0.666047
38.9924	0.924942	0.702442
39.0893	0.848744	0.670535
39.4297	0.804619	0.406683
39.6087	0.914396	0.701777
39.6156	0.828593	0.615477
39.661	0.846256	0.639035
39.8062	0.624363	0.414605
39.8396	0.801272	0.572261
39.8717	0.893576	0.695874
40.1533	0.912013	0.714888
40.48	0.909128	0.707291
40.5945	0.944628	0.667477
40.6989	0.854721	0.5954
41.1115	0.916628	0.721233
41.4388	0.904907	0.665291
41.4743	0.911415	0.659811
41.5066	0.913791	0.710698
41.9907	0.914587	0.707042
42.0558	0.811592	0.622919
42.1257	0.889419	0.696558
42.4466	0.896884	0.627291
42.5245	0.831935	0.646772
42.6349	0.889116	0.689116
42.7206	0.863485	0.589761
42.8281	0.903686	0.652057
43.0859	0.930186	0.719349
43.4207	0.900709	0.695302
43.4361	0.841035	0.618837
43.5821	0.947512	0.731477
43.7071	0.922535	0.733826
44.0027	0.915198	0.69786
44.1042	0.960093	0.74586
44.2681	0.935523	0.700666
44.2832	0.837451	0.610324
44.7118	0.881711	0.671965
44.7954	0.818198	0.576571
44.9263	0.909826	0.707872
45.3217	0.897813	0.705803
46.0022	0.903012	0.685434
46.0333	0.934863	0.732014
46.1556	0.945965	0.745814
46.4261	0.922663	0.721895
46.4746	0.951697	0.732912
46.5849	0.929547	0.737256
46.6013	0.944422	0.732491
46.8944	0.940262	0.73625
47.1567	0.960372	0.746105
47.5219	0.915372	0.671663
47.6544	0.921558	0.696453
47.7525	0.948738	0.743796
48.6713	0.896881	0.678327
48.7079	0.898174	0.683895
48.7177	0.94257	0.718186
48.7595	0.932616	0.726063
49.2254	0.952826	0.718965
49.3837	0.943942	0.739419
49.3977	0.910575	0.717103
50.3962	0.93393	0.730616
50.4755	0.968116	0.757244
50.4854	0.955965	0.733919
50.7645	0.951791	0.735547
50.8075	0.931186	0.726674
50.9128	0.901558	0.707198
51.4807	0.955895	0.752291
52.0294	0.961539	0.722494
52.2283	0.935488	0.754442
52.7431	0.973221	0.763337
52.9279	0.9515	0.74707
53.0716	0.94907	0.738256
53.1699	0.799342	0.622595
53.2746	0.966093	0.761349
53.3239	0.971767	0.760581
53.4927	0.95507	0.74314
54.4372	0.938326	0.725009
54.5579	0.973919	0.765419
54.7532	0.946424	0.733165
55.2556	0.944175	0.682171
55.3688	0.956628	0.747953
56.618	0.936988	0.739221
56.8726	0.956721	0.756988
57.383	0.945661	0.736581
57.4437	0.978035	0.770116
57.4778	0.954918	0.740179
57.904	0.962198	0.757767
58.0832	0.956407	0.748116
58.5607	0.978977	0.768023
58.5744	0.97493	0.755372
59.1524	0.956826	0.725651
59.9204	0.954488	0.750465
61.0784	0.943151	0.747128
62.2698	0.956693	0.740753
62.3226	0.978389	0.759034
62.9838	0.965791	0.759744
67.1789	0.963733	0.733372
69.3088	0.967953	0.769372
