# Supplementary material for: AngioMT: A MATLAB based 2D image-to-physics tool to predict oxygen transport in vascularized microphysiological systems
Source: PLoS One. 2024 May 15;19(5):e0299160. doi: 10.1371/journal.pone.0299160 (PMC11095698; doi:10.1371/journal.pone.0299160)
Supplement: S3 Table — (XLSX) [file pone.0299160.s006.xlsx]

## Sheet: Sheet1
Grayscale pixel values			Ratio of pixel values (w.r.t. In vivo)
In vivo	Constant	Non-linear	Constant	Non-linear
237	193	202	0.814346	0.852321
230	193	202	0.83913	0.878261
222	193	202	0.869369	0.90991
219	193	202	0.881279	0.922374
220	193	202	0.877273	0.918182
220	193	202	0.877273	0.918182
220	193	202	0.877273	0.918182
220	193	202	0.877273	0.918182
218	193	202	0.885321	0.926606
218	193	201	0.885321	0.922018
220	193	201	0.877273	0.913636
221	193	201	0.873303	0.909502
223	193	201	0.865471	0.901345
224	193	201	0.861607	0.897321
227	193	201	0.85022	0.885463
229	193	201	0.842795	0.877729
231	193	201	0.835498	0.87013
232	193	201	0.831897	0.866379
228	193	201	0.846491	0.881579
227	193	201	0.85022	0.885463
229	193	201	0.842795	0.877729
229	193	201	0.842795	0.877729
229	194	201	0.847162	0.877729
229	194	201	0.847162	0.877729
230	194	200	0.843478	0.869565
232	194	200	0.836207	0.862069
232	194	200	0.836207	0.862069
231	194	200	0.839827	0.865801
233	194	200	0.832618	0.858369
235	194	200	0.825532	0.851064
237	194	199	0.818565	0.839662
238	194	199	0.815126	0.836134
235	194	199	0.825532	0.846809
232	194	198	0.836207	0.853448
233	194	198	0.832618	0.849785
234	195	198	0.833333	0.846154
233	195	198	0.83691	0.849785
232	195	198	0.840517	0.853448
232	195	198	0.840517	0.853448
232	195	198	0.840517	0.853448
234	195	197	0.833333	0.84188
235	195	197	0.829787	0.838298
235	195	197	0.829787	0.838298
234	195	196	0.833333	0.837607
235	197	196	0.838298	0.834043
236	197	195	0.834746	0.826271
235	197	195	0.838298	0.829787
234	197	195	0.84188	0.833333
235	197	195	0.838298	0.829787
236	198	195	0.838983	0.826271
234	198	195	0.846154	0.833333
232	198	194	0.853448	0.836207
230	199	194	0.865217	0.843478
227	199	194	0.876652	0.854626
229	201	193	0.877729	0.842795
232	201	193	0.866379	0.831897
232	203	193	0.875	0.831897
233	203	192	0.871245	0.824034
228	205	192	0.899123	0.842105
224	205	192	0.915179	0.857143
226	207	192	0.915929	0.849558
232	208	192	0.896552	0.827586
234	210	192	0.897436	0.820513
239	215	192	0.899582	0.803347
240	217	191	0.904167	0.795833
239	224	191	0.937238	0.799163
237	228	191	0.962025	0.805907
233	230	190	0.987124	0.815451
232	231	190	0.99569	0.818966
232	232	190	1	0.818966
232	233	189	1.00431	0.814655
235	234	189	0.995745	0.804255
235	234	188	0.995745	0.8
234	235	188	1.00427	0.803419
235	235	188	1	0.8
235	235	188	1	0.8
235	236	188	1.00426	0.8
232	237	188	1.02155	0.810345
232	237	188	1.02155	0.810345
232	239	188	1.03017	0.810345
232	239	188	1.03017	0.810345
229	239	188	1.04367	0.820961
229	237	188	1.03493	0.820961
231	237	188	1.02597	0.813853
231	236	188	1.02165	0.813853
229	235	189	1.0262	0.825328
227	235	189	1.03524	0.832599
221	235	189	1.06335	0.855204
222	235	189	1.05856	0.851351
225	234	189	1.04	0.84
225	234	189	1.04	0.84
223	234	189	1.04933	0.847534
224	233	189	1.04018	0.84375
225	232	189	1.03111	0.84
225	232	189	1.03111	0.84
225	231	189	1.02667	0.84
226	231	189	1.02212	0.836283
228	229	190	1.00439	0.833333
228	228	190	1	0.833333
224	224	190	1	0.848214
223	224	190	1.00448	0.852018
219	220	190	1.00457	0.86758
219	217	190	0.990868	0.86758
218	215	190	0.986239	0.87156
218	212	190	0.972477	0.87156
223	210	191	0.941704	0.856502
224	208	191	0.928571	0.852679
223	208	191	0.932735	0.856502
222	207	191	0.932432	0.86036
218	205	191	0.940367	0.876147
217	205	191	0.9447	0.880184
215	203	191	0.944186	0.888372
215	203	191	0.944186	0.888372
215	201	191	0.934884	0.888372
215	201	191	0.934884	0.888372
212	199	191	0.938679	0.900943
212	199	191	0.938679	0.900943
215	198	191	0.92093	0.888372
216	198	191	0.916667	0.884259
217	198	191	0.912442	0.880184
217	197	191	0.907834	0.880184
218	197	191	0.90367	0.876147
219	195	191	0.890411	0.872146
218	195	191	0.894495	0.876147
217	195	191	0.898618	0.880184
213	195	190	0.915493	0.892019
213	194	190	0.910798	0.892019
213	194	190	0.910798	0.892019
213	194	190	0.910798	0.892019
213	193	190	0.906103	0.892019
212	193	190	0.910377	0.896226
207	193	190	0.932367	0.917874
206	193	190	0.936893	0.92233
202	192	190	0.950495	0.940594
200	192	190	0.96	0.95
206	192	190	0.932039	0.92233
207	192	189	0.927536	0.913043
203	192	189	0.945813	0.931034
202	192	189	0.950495	0.935644
202	190	189	0.940594	0.935644
203	190	189	0.935961	0.931034
211	190	188	0.900474	0.890995
215	190	188	0.883721	0.874419
216	190	188	0.87963	0.87037
217	190	188	0.875576	0.866359
216	190	188	0.87963	0.87037
216	188	188	0.87037	0.87037
217	188	188	0.866359	0.866359
217	188	188	0.866359	0.866359
219	188	188	0.858447	0.858447
219	188	188	0.858447	0.858447
216	188	188	0.87037	0.87037
215	186	188	0.865116	0.874419
212	186	188	0.877358	0.886792
210	186	188	0.885714	0.895238
205	186	188	0.907317	0.917073
204	186	189	0.911765	0.926471
208	184	190	0.884615	0.913462
209	184	192	0.880383	0.91866
206	184	192	0.893204	0.932039
205	184	193	0.897561	0.941463
206	183	194	0.88835	0.941748
207	183	195	0.884058	0.942029
208	183	195	0.879808	0.9375
209	182	197	0.870813	0.942584
209	182	198	0.870813	0.947368
208	182	198	0.875	0.951923
204	182	199	0.892157	0.97549
202	180	200	0.891089	0.990099
199	180	200	0.904523	1.00503
196	179	201	0.913265	1.02551
200	179	201	0.895	1.005
204	179	202	0.877451	0.990196
207	178	203	0.859903	0.980676
209	178	203	0.851675	0.971292
208	178	203	0.855769	0.975962
207	178	204	0.859903	0.985507
210	178	204	0.847619	0.971429
212	178	204	0.839623	0.962264
214	178	205	0.831776	0.957944
215	177	205	0.823256	0.953488
212	177	205	0.834906	0.966981
210	177	206	0.842857	0.980952
210	176	206	0.838095	0.980952
211	176	206	0.834123	0.976303
209	176	206	0.842105	0.985646
208	175	207	0.841346	0.995192
209	175	207	0.837321	0.990431
210	175	208	0.833333	0.990476
211	174	208	0.824645	0.985782
212	174	208	0.820755	0.981132
210	174	208	0.828571	0.990476
208	173	208	0.831731	1
207	173	209	0.835749	1.00966
206	173	209	0.839806	1.01456
207	172	210	0.830918	1.01449
207	172	210	0.830918	1.01449
204	172	210	0.843137	1.02941
201	172	210	0.855721	1.04478
205	171	211	0.834146	1.02927
208	171	211	0.822115	1.01442
205	171	211	0.834146	1.02927
203	169	211	0.832512	1.03941
206	169	212	0.820388	1.02913
208	169	212	0.8125	1.01923
209	169	212	0.808612	1.01435
212	167	212	0.787736	1
213	167	212	0.784038	0.995305
214	165	212	0.771028	0.990654
215	165	213	0.767442	0.990698
217	165	213	0.760369	0.981567
217	165	213	0.760369	0.981567
217	163	213	0.751152	0.981567
217	163	213	0.751152	0.981567
219	163	213	0.744292	0.972603
220	161	213	0.731818	0.968182
221	161	213	0.728507	0.963801
221	161	213	0.728507	0.963801
220	161	213	0.731818	0.968182
219	159	213	0.726027	0.972603
218	159	214	0.729358	0.981651
217	159	214	0.732719	0.986175
217	156	214	0.718894	0.986175
217	156	214	0.718894	0.986175
216	156	214	0.722222	0.990741
216	153	214	0.708333	0.990741
219	153	214	0.69863	0.977169
218	153	214	0.701835	0.981651
215	153	214	0.711628	0.995349
214	150	214	0.700935	1
210	150	214	0.714286	1.01905
210	150	214	0.714286	1.01905
212	147	214	0.693396	1.00943
213	147	214	0.690141	1.00469
216	147	214	0.680556	0.990741
217	144	214	0.663594	0.986175
223	144	214	0.64574	0.959641
223	144	214	0.64574	0.959641
223	142	214	0.636771	0.959641
224	142	214	0.633929	0.955357
228	142	215	0.622807	0.942982
229	142	215	0.620087	0.938865
227	140	215	0.61674	0.947137
227	140	215	0.61674	0.947137
232	140	215	0.603448	0.926724
232	138	215	0.594828	0.926724
230	138	215	0.6	0.934783
230	138	215	0.6	0.934783
226	136	215	0.60177	0.951327
226	136	215	0.60177	0.951327
224	136	215	0.607143	0.959821
224	134	215	0.598214	0.959821
224	134	215	0.598214	0.959821
225	134	215	0.595556	0.955556
227	132	215	0.581498	0.947137
227	132	215	0.581498	0.947137
225	132	215	0.586667	0.955556
225	130	215	0.577778	0.955556
226	130	215	0.575221	0.951327
226	130	215	0.575221	0.951327
225	130	215	0.577778	0.955556
225	128	215	0.568889	0.955556
224	128	215	0.571429	0.959821
224	126	215	0.5625	0.959821
223	126	215	0.565022	0.964126
222	126	215	0.567568	0.968468
220	126	215	0.572727	0.977273
220	124	215	0.563636	0.977273
223	124	215	0.556054	0.964126
223	124	215	0.556054	0.964126
224	122	215	0.544643	0.959821
224	122	215	0.544643	0.959821
225	120	215	0.533333	0.955556
226	120	215	0.530973	0.951327
226	120	215	0.530973	0.951327
225	119	215	0.528889	0.955556
225	119	215	0.528889	0.955556
224	119	215	0.53125	0.959821
220	118	215	0.536364	0.977273
219	118	215	0.538813	0.981735
216	118	215	0.546296	0.99537
215	117	215	0.544186	1
209	117	215	0.559809	1.02871
207	117	215	0.565217	1.03865
210	116	215	0.552381	1.02381
211	116	215	0.549763	1.01896
217	116	215	0.534562	0.990783
219	116	215	0.52968	0.981735
220	116	214	0.527273	0.972727
221	115	214	0.520362	0.968326
222	115	214	0.518018	0.963964
223	115	214	0.515695	0.959641
224	114	214	0.508929	0.955357
225	114	214	0.506667	0.951111
227	114	214	0.502203	0.942731
228	114	214	0.5	0.938596
229	114	214	0.497817	0.934498
230	114	214	0.495652	0.930435
234	113	214	0.482906	0.91453
235	113	214	0.480851	0.910638
236	113	214	0.478814	0.90678
237	113	214	0.476793	0.902954
236	113	214	0.478814	0.90678
235	112	214	0.476596	0.910638
234	112	214	0.478632	0.91453
233	112	214	0.480687	0.918455
231	112	214	0.484848	0.926407
231	112	214	0.484848	0.926407
233	112	214	0.480687	0.918455
234	111	214	0.474359	0.91453
229	111	213	0.484716	0.930131
227	110	213	0.484581	0.938326
227	110	213	0.484581	0.938326
227	110	213	0.484581	0.938326
228	109	213	0.47807	0.934211
229	109	213	0.475983	0.930131
229	109	213	0.475983	0.930131
227	109	213	0.480176	0.938326
228	109	213	0.47807	0.934211
228	108	213	0.473684	0.934211
228	108	213	0.473684	0.934211
227	108	213	0.475771	0.938326
229	108	212	0.471616	0.925764
230	108	212	0.469565	0.921739
228	107	212	0.469298	0.929825
225	107	212	0.475556	0.942222
228	106	212	0.464912	0.929825
230	106	212	0.46087	0.921739
231	106	212	0.458874	0.917749
231	106	211	0.458874	0.91342
229	106	211	0.462882	0.921397
228	105	211	0.460526	0.925439
226	105	211	0.464602	0.933628
224	105	210	0.46875	0.9375
226	105	210	0.464602	0.929204
228	105	210	0.460526	0.921053
228	104	210	0.45614	0.921053
228	104	209	0.45614	0.916667
227	104	209	0.45815	0.920705
227	104	209	0.45815	0.920705
228	103	208	0.451754	0.912281
229	103	208	0.449782	0.908297
230	103	208	0.447826	0.904348
231	103	208	0.445887	0.900433
232	103	208	0.443966	0.896552
233	103	208	0.44206	0.892704
233	102	207	0.437768	0.888412
233	102	207	0.437768	0.888412
233	102	207	0.437768	0.888412
232	102	206	0.439655	0.887931
232	101	206	0.435345	0.887931
231	101	206	0.437229	0.891775
229	101	206	0.441048	0.899563
225	101	205	0.448889	0.911111
226	101	205	0.446903	0.90708
231	100	205	0.4329	0.887446
230	100	205	0.434783	0.891304
227	100	204	0.440529	0.898678
227	100	204	0.440529	0.898678
227	99	204	0.436123	0.898678
228	99	204	0.434211	0.894737
231	99	203	0.428571	0.878788
231	99	203	0.428571	0.878788
229	98	202	0.427948	0.882096
229	98	202	0.427948	0.882096
230	98	201	0.426087	0.873913
230	98	201	0.426087	0.873913
230	97	200	0.421739	0.869565
230	97	200	0.421739	0.869565
231	97	199	0.419913	0.861472
230	97	198	0.421739	0.86087
227	97	198	0.427313	0.872247
226	96	197	0.424779	0.871681
225	96	196	0.426667	0.871111
225	96	195	0.426667	0.866667
225	96	195	0.426667	0.866667
224	95	194	0.424107	0.866071
221	95	193	0.429864	0.873303
220	95	192	0.431818	0.872727
218	95	191	0.43578	0.876147
218	94	190	0.431193	0.87156
217	94	188	0.43318	0.866359
217	94	188	0.43318	0.866359
217	93	187	0.428571	0.861751
216	93	184	0.430556	0.851852
212	93	181	0.438679	0.853774
212	93	178	0.438679	0.839623
215	92	177	0.427907	0.823256
216	92	173	0.425926	0.800926
216	92	172	0.425926	0.796296
214	91	169	0.425234	0.78972
205	91	167	0.443902	0.814634
203	91	164	0.448276	0.807882
197	91	161	0.461929	0.817259
197	90	158	0.456853	0.80203
205	89	155	0.434146	0.756098
206	89	151	0.432039	0.73301
205	89	148	0.434146	0.721951
205	89	144	0.434146	0.702439
205	88	141	0.429268	0.687805
204	88	139	0.431373	0.681373
206	88	137	0.427184	0.665049
204	87	135	0.426471	0.661765
197	87	132	0.441624	0.670051
195	86	129	0.441026	0.661538
193	86	128	0.445596	0.663212
193	85	124	0.440415	0.642487
193	85	119	0.440415	0.61658
193	85	117	0.440415	0.606218
198	84	115	0.424242	0.580808
199	83	112	0.417085	0.562814
197	83	107	0.42132	0.543147
197	82	105	0.416244	0.532995
197	81	103	0.411168	0.522843
198	81	100	0.409091	0.505051
203	81	97	0.399015	0.477833
204	80	94	0.392157	0.460784
206	79	93	0.383495	0.451456
206	78	91	0.378641	0.441748
204	78	91	0.382353	0.446078
203	76	91	0.374384	0.448276
199	74	91	0.371859	0.457286
197	72	91	0.365482	0.461929
200	70	91	0.35	0.455
202	66	91	0.326733	0.450495
207	62	91	0.299517	0.439614
209	58	91	0.277512	0.435407
205	56	91	0.273171	0.443902
204	56	91	0.27451	0.446078
201	56	91	0.278607	0.452736
200	56	91	0.28	0.455
201	56	91	0.278607	0.452736
201	56	91	0.278607	0.452736
199	56	91	0.281407	0.457286
197	56	91	0.284264	0.461929
189	56	91	0.296296	0.481481
185	56	91	0.302703	0.491892
180	56	91	0.311111	0.505556
179	56	91	0.312849	0.50838
184	56	91	0.304348	0.494565
187	56	91	0.299465	0.486631
190	56	91	0.294737	0.478947
192	56	91	0.291667	0.473958
192	56	91	0.291667	0.473958
191	56	91	0.293194	0.47644
189	56	91	0.296296	0.481481
189	56	91	0.296296	0.481481
196	56	91	0.285714	0.464286
199	56	91	0.281407	0.457286
199	56	91	0.281407	0.457286
199	56	91	0.281407	0.457286
194	56	91	0.28866	0.469072
192	56	91	0.291667	0.473958
189	56	91	0.296296	0.481481
188	56	92	0.297872	0.489362
191	56	92	0.293194	0.481675
192	56	92	0.291667	0.479167
188	56	92	0.297872	0.489362
184	58	92	0.315217	0.5
183	58	92	0.31694	0.502732
182	58	92	0.318681	0.505495
183	60	92	0.327869	0.502732
184	60	92	0.326087	0.5
185	60	92	0.324324	0.497297
185	60	92	0.324324	0.497297
183	62	92	0.338798	0.502732
181	62	92	0.342541	0.508287
183	62	92	0.338798	0.502732
185	62	93	0.335135	0.502703
188	62	93	0.329787	0.494681
191	62	93	0.324607	0.486911
191	62	93	0.324607	0.486911
191	64	93	0.335079	0.486911
188	64	93	0.340426	0.494681
185	64	93	0.345946	0.502703
185	64	93	0.345946	0.502703
185	64	93	0.345946	0.502703
190	64	93	0.336842	0.489474
195	64	93	0.328205	0.476923
194	66	93	0.340206	0.479381
193	66	93	0.341969	0.481865
195	66	93	0.338462	0.476923
197	66	93	0.335025	0.472081
195	66	93	0.338462	0.476923
193	66	94	0.341969	0.487047
191	66	94	0.34555	0.492147
189	66	94	0.349206	0.497354
185	68	94	0.367568	0.508108
182	68	94	0.373626	0.516484
181	68	94	0.375691	0.519337
180	68	94	0.377778	0.522222
180	68	94	0.377778	0.522222
181	68	94	0.375691	0.519337
183	68	94	0.371585	0.513661
188	68	94	0.361702	0.5
188	68	94	0.361702	0.5
184	70	94	0.380435	0.51087
185	70	94	0.378378	0.508108
187	70	94	0.374332	0.502674
187	70	94	0.374332	0.502674
186	70	94	0.376344	0.505376
188	70	94	0.37234	0.5
192	70	94	0.364583	0.489583
192	70	94	0.364583	0.489583
191	70	94	0.366492	0.492147
190	72	94	0.378947	0.494737
187	72	94	0.385027	0.502674
186	72	94	0.387097	0.505376
184	72	94	0.391304	0.51087
183	72	94	0.393443	0.513661
182	72	94	0.395604	0.516484
182	72	94	0.395604	0.516484
184	72	94	0.391304	0.51087
185	72	94	0.389189	0.508108
187	72	93	0.385027	0.497326
189	72	93	0.380952	0.492063
193	72	93	0.373057	0.481865
192	72	93	0.375	0.484375
189	72	93	0.380952	0.492063
191	74	93	0.387435	0.486911
195	74	93	0.379487	0.476923
195	74	93	0.379487	0.476923
193	74	93	0.38342	0.481865
192	74	93	0.385417	0.484375
190	74	93	0.389474	0.489474
190	74	93	0.389474	0.489474
190	74	92	0.389474	0.484211
191	74	92	0.387435	0.481675
196	74	92	0.377551	0.469388
195	74	92	0.379487	0.471795
189	74	92	0.391534	0.486772
188	74	92	0.393617	0.489362
188	74	92	0.393617	0.489362
190	74	92	0.389474	0.484211
199	74	92	0.371859	0.462312
200	74	92	0.37	0.46
195	74	92	0.379487	0.471795
194	74	92	0.381443	0.474227
189	74	91	0.391534	0.481481
189	74	91	0.391534	0.481481
188	74	91	0.393617	0.484043
190	74	91	0.389474	0.478947
198	74	91	0.373737	0.459596
199	74	91	0.371859	0.457286
196	74	91	0.377551	0.464286
196	74	91	0.377551	0.464286
200	74	91	0.37	0.455
201	74	91	0.368159	0.452736
201	74	91	0.368159	0.452736
200	74	91	0.37	0.455
198	74	91	0.373737	0.459596
197	74	91	0.375635	0.461929
197	74	91	0.375635	0.461929
197	74	91	0.375635	0.461929
201	74	91	0.368159	0.452736
201	74	91	0.368159	0.452736
201	74	91	0.368159	0.452736
201	74	91	0.368159	0.452736
198	74	92	0.373737	0.464646
200	74	92	0.37	0.46
206	72	92	0.349515	0.446602
207	72	92	0.347826	0.444444
202	72	92	0.356436	0.455446
201	72	92	0.358209	0.457711
201	72	92	0.358209	0.457711
200	72	92	0.36	0.46
198	70	92	0.353535	0.464646
198	70	92	0.353535	0.464646
196	70	91	0.357143	0.464286
195	68	91	0.348718	0.466667
189	68	91	0.359788	0.481481
187	68	91	0.363636	0.486631
184	66	91	0.358696	0.494565
184	66	91	0.358696	0.494565
189	64	91	0.338624	0.481481
190	64	91	0.336842	0.478947
191	62	91	0.324607	0.47644
190	62	91	0.326316	0.478947
183	60	91	0.327869	0.497268
181	60	91	0.331492	0.502762
181	58	91	0.320442	0.502762
181	58	91	0.320442	0.502762
180	56	91	0.311111	0.505556
180	56	91	0.311111	0.505556
184	56	91	0.304348	0.494565
185	56	91	0.302703	0.491892
190	56	91	0.294737	0.478947
191	56	91	0.293194	0.47644
194	56	91	0.28866	0.469072
195	56	91	0.287179	0.466667
194	56	91	0.28866	0.469072
194	56	91	0.28866	0.469072
197	56	91	0.284264	0.461929
198	56	91	0.282828	0.459596
200	56	91	0.28	0.455
202	56	91	0.277228	0.450495
204	56	91	0.27451	0.446078
205	56	91	0.273171	0.443902
200	56	91	0.28	0.455
198	56	91	0.282828	0.459596
200	56	91	0.28	0.455
201	56	91	0.278607	0.452736
203	56	91	0.275862	0.448276
206	56	91	0.271845	0.441748
201	56	91	0.278607	0.452736
196	56	91	0.285714	0.464286
192	56	91	0.291667	0.473958
190	56	91	0.294737	0.478947
188	56	91	0.297872	0.484043
187	56	91	0.299465	0.486631
190	56	90	0.294737	0.473684
194	56	90	0.28866	0.463918
193	56	90	0.290155	0.466321
192	56	90	0.291667	0.46875
195	56	90	0.287179	0.461538
198	56	90	0.282828	0.454545
198	56	90	0.282828	0.454545
198	56	90	0.282828	0.454545
197	56	90	0.284264	0.456853
196	56	90	0.285714	0.459184
195	56	90	0.287179	0.461538
193	56	90	0.290155	0.466321
194	60	91	0.309278	0.469072
195	66	91	0.338462	0.466667
197	68	91	0.345178	0.461929
200	70	91	0.35	0.455
204	72	91	0.352941	0.446078
208	72	91	0.346154	0.4375
209	72	91	0.344498	0.435407
210	74	92	0.352381	0.438095
203	74	92	0.364532	0.453202
198	74	92	0.373737	0.464646
195	74	92	0.379487	0.471795
194	74	92	0.381443	0.474227
197	74	92	0.375635	0.467005
200	74	92	0.37	0.46
200	74	92	0.37	0.46
198	74	92	0.373737	0.464646
198	74	92	0.373737	0.464646
197	74	92	0.375635	0.467005
198	74	92	0.373737	0.464646
200	72	92	0.36	0.46
200	72	92	0.36	0.46
200	72	92	0.36	0.46
198	72	92	0.363636	0.464646
194	72	92	0.371134	0.474227
194	72	92	0.371134	0.474227
195	72	92	0.369231	0.471795
196	72	92	0.367347	0.469388
198	72	92	0.363636	0.464646
195	70	92	0.358974	0.471795
186	70	91	0.376344	0.489247
184	70	91	0.380435	0.494565
182	70	91	0.384615	0.5
183	70	91	0.382514	0.497268
187	70	91	0.374332	0.486631
189	68	91	0.359788	0.481481
194	68	91	0.350515	0.469072
193	68	91	0.352332	0.471503
190	68	91	0.357895	0.478947
192	66	91	0.34375	0.473958
198	66	91	0.333333	0.459596
197	64	91	0.324873	0.461929
192	64	91	0.333333	0.473958
192	62	91	0.322917	0.473958
190	60	91	0.315789	0.478947
192	58	91	0.302083	0.473958
197	56	91	0.284264	0.461929
196	56	91	0.285714	0.464286
192	56	91	0.291667	0.473958
191	56	91	0.293194	0.47644
186	56	91	0.301075	0.489247
184	56	91	0.304348	0.494565
176	56	91	0.318182	0.517045
174	56	91	0.321839	0.522989
175	56	91	0.32	0.52
175	56	91	0.32	0.52
172	56	91	0.325581	0.52907
171	56	91	0.327485	0.532164
174	56	91	0.321839	0.522989
175	56	91	0.32	0.52
176	56	91	0.318182	0.517045
177	56	91	0.316384	0.514124
184	56	91	0.304348	0.494565
186	56	91	0.301075	0.489247
187	56	91	0.299465	0.486631
187	56	91	0.299465	0.486631
187	56	91	0.299465	0.486631
187	56	91	0.299465	0.486631
189	56	91	0.296296	0.481481
190	56	91	0.294737	0.478947
195	56	91	0.287179	0.466667
196	56	91	0.285714	0.464286
193	56	91	0.290155	0.471503
192	56	91	0.291667	0.473958
220	193	188	0.877273	0.854545
207	193	188	0.932367	0.908213
190	193	188	1.01579	0.989474
184	193	188	1.04891	1.02174
185	193	188	1.04324	1.01622
186	193	188	1.03763	1.01075
186	193	188	1.03763	1.01075
186	193	188	1.03763	1.01075
182	193	187	1.06044	1.02747
181	193	187	1.0663	1.03315
186	193	187	1.03763	1.00538
188	193	187	1.0266	0.994681
192	193	187	1.00521	0.973958
194	193	187	0.994845	0.963918
200	193	185	0.965	0.925
203	193	185	0.950739	0.91133
208	193	185	0.927885	0.889423
209	193	185	0.923445	0.885167
202	193	185	0.955446	0.915842
199	193	184	0.969849	0.924623
202	193	184	0.955446	0.910891
203	193	184	0.950739	0.906404
203	193	184	0.950739	0.906404
204	194	184	0.95098	0.901961
206	194	182	0.941748	0.883495
209	194	182	0.92823	0.870813
208	194	182	0.932692	0.875
208	194	182	0.932692	0.875
212	194	181	0.915094	0.853774
216	194	181	0.898148	0.837963
219	194	180	0.885845	0.821918
222	194	180	0.873874	0.810811
216	194	178	0.898148	0.824074
210	194	178	0.92381	0.847619
212	194	178	0.915094	0.839623
215	194	177	0.902326	0.823256
212	195	177	0.919811	0.834906
210	195	175	0.928571	0.833333
210	195	175	0.928571	0.833333
210	195	175	0.928571	0.833333
213	195	173	0.915493	0.812207
216	195	173	0.902778	0.800926
215	195	172	0.906977	0.8
213	195	172	0.915493	0.807512
215	195	172	0.906977	0.8
217	197	170	0.907834	0.78341
215	197	170	0.916279	0.790698
213	197	170	0.924883	0.798122
215	197	169	0.916279	0.786047
217	197	169	0.907834	0.778802
213	198	167	0.929577	0.784038
209	198	167	0.947368	0.799043
204	199	166	0.97549	0.813725
200	199	166	0.995	0.83
204	201	164	0.985294	0.803922
209	201	164	0.961722	0.784689
210	201	164	0.957143	0.780952
211	203	163	0.962085	0.772512
202	203	161	1.00495	0.79703
193	205	161	1.06218	0.834197
198	205	161	1.03535	0.813131
209	207	160	0.990431	0.76555
214	210	160	0.981308	0.747664
225	212	160	0.942222	0.711111
225	215	158	0.955556	0.702222
224	220	158	0.982143	0.705357
220	228	158	1.03636	0.718182
211	229	156	1.08531	0.739336
209	231	156	1.10526	0.746411
209	232	156	1.11005	0.746411
210	233	155	1.10952	0.738095
215	233	153	1.08372	0.711628
215	234	153	1.08837	0.711628
215	235	151	1.09302	0.702326
215	235	150	1.09302	0.697674
216	235	150	1.08796	0.694444
214	236	150	1.1028	0.700935
209	237	150	1.13397	0.717703
209	237	150	1.13397	0.717703
210	239	150	1.1381	0.714286
209	239	151	1.14354	0.722488
204	239	151	1.17157	0.740196
204	238	151	1.16667	0.740196
207	237	153	1.14493	0.73913
207	236	153	1.1401	0.73913
203	235	153	1.15764	0.753695
199	235	155	1.1809	0.778894
189	235	155	1.24339	0.820106
190	234	155	1.23158	0.815789
195	234	155	1.2	0.794872
195	234	155	1.2	0.794872
193	233	155	1.20725	0.803109
193	233	155	1.20725	0.803109
196	232	155	1.18367	0.790816
196	232	155	1.18367	0.790816
195	231	155	1.18462	0.794872
196	231	155	1.17857	0.790816
201	229	156	1.1393	0.776119
201	228	156	1.13433	0.776119
194	224	156	1.15464	0.804124
192	220	156	1.14583	0.8125
184	217	156	1.17935	0.847826
183	217	156	1.18579	0.852459
181	215	156	1.18785	0.861878
182	212	156	1.16484	0.857143
192	210	158	1.09375	0.822917
193	208	158	1.07772	0.818653
191	207	158	1.08377	0.827225
189	205	158	1.08466	0.835979
182	205	158	1.12637	0.868132
180	203	158	1.12778	0.877778
175	203	158	1.16	0.902857
175	203	158	1.16	0.902857
176	201	158	1.14205	0.897727
175	201	158	1.14857	0.902857
169	199	158	1.17751	0.934911
169	199	158	1.17751	0.934911
175	198	158	1.13143	0.902857
177	198	158	1.11864	0.892655
179	197	158	1.10056	0.882682
180	197	158	1.09444	0.877778
182	197	158	1.08242	0.868132
183	195	158	1.06557	0.863388
182	195	158	1.07143	0.868132
180	195	158	1.08333	0.877778
172	194	156	1.12791	0.906977
171	194	156	1.1345	0.912281
172	194	156	1.12791	0.906977
172	194	156	1.12791	0.906977
172	193	156	1.12209	0.906977
170	193	156	1.13529	0.917647
160	193	156	1.20625	0.975
158	193	156	1.22152	0.987342
148	192	156	1.2973	1.05405
146	192	156	1.31507	1.06849
157	192	155	1.22293	0.987261
159	192	155	1.20755	0.974843
152	192	155	1.26316	1.01974
150	192	155	1.28	1.03333
150	190	155	1.26667	1.03333
152	190	155	1.25	1.01974
168	190	153	1.13095	0.910714
175	190	153	1.08571	0.874286
179	190	153	1.06145	0.854749
179	190	153	1.06145	0.854749
178	190	151	1.06742	0.848315
178	188	151	1.05618	0.848315
179	188	151	1.05028	0.843575
180	188	150	1.04444	0.833333
183	188	150	1.02732	0.819672
184	188	150	1.02174	0.815217
177	188	150	1.06215	0.847458
175	186	150	1.06286	0.857143
169	186	150	1.10059	0.887574
166	186	150	1.12048	0.903614
155	186	151	1.2	0.974194
153	186	155	1.21569	1.01307
162	184	156	1.1358	0.962963
164	184	160	1.12195	0.97561
158	184	161	1.16456	1.01899
156	184	164	1.17949	1.05128
158	183	166	1.15823	1.05063
159	183	167	1.15094	1.05031
161	183	170	1.13665	1.0559
162	182	173	1.12346	1.0679
163	182	175	1.11656	1.07362
162	182	177	1.12346	1.09259
153	182	178	1.18954	1.1634
150	180	182	1.2	1.21333
144	180	184	1.25	1.27778
138	179	185	1.2971	1.34058
146	179	187	1.22603	1.28082
155	179	188	1.15484	1.2129
159	178	189	1.1195	1.18868
163	178	190	1.09202	1.16564
161	178	191	1.10559	1.18634
160	178	192	1.1125	1.2
165	178	192	1.07879	1.16364
170	178	194	1.04706	1.14118
173	178	195	1.0289	1.12717
176	177	195	1.00568	1.10795
171	177	196	1.03509	1.1462
165	176	197	1.06667	1.19394
167	176	198	1.05389	1.18563
168	176	198	1.04762	1.17857
165	176	199	1.06667	1.20606
162	175	200	1.08025	1.23457
163	175	200	1.07362	1.22699
165	175	201	1.06061	1.21818
168	174	201	1.03571	1.19643
171	174	202	1.01754	1.18129
166	174	202	1.04819	1.21687
161	173	202	1.07453	1.25466
160	173	203	1.08125	1.26875
158	173	203	1.09494	1.28481
159	172	204	1.08176	1.28302
159	172	204	1.08176	1.28302
154	172	204	1.11688	1.32468
148	172	204	1.16216	1.37838
155	171	205	1.10323	1.32258
161	171	205	1.06211	1.27329
156	171	205	1.09615	1.3141
152	169	205	1.11184	1.34868
157	169	205	1.07643	1.30573
161	169	206	1.04969	1.2795
164	169	206	1.03049	1.2561
169	167	206	0.988166	1.21893
170	167	206	0.982353	1.21176
173	165	206	0.953757	1.19075
175	165	207	0.942857	1.18286
179	165	207	0.921788	1.15642
179	165	207	0.921788	1.15642
179	163	207	0.910615	1.15642
180	163	208	0.905556	1.15556
184	163	208	0.88587	1.13043
185	161	208	0.87027	1.12432
187	161	208	0.860963	1.1123
187	161	208	0.860963	1.1123
186	161	208	0.865591	1.11828
184	159	208	0.86413	1.13043
180	159	209	0.883333	1.16111
180	159	209	0.883333	1.16111
180	156	209	0.866667	1.16111
179	156	209	0.871508	1.1676
176	156	209	0.886364	1.1875
178	153	210	0.859551	1.17978
184	153	210	0.831522	1.1413
182	153	210	0.840659	1.15385
176	153	210	0.869318	1.19318
173	150	210	0.867052	1.21387
166	150	210	0.903614	1.26506
166	150	210	0.903614	1.26506
169	147	211	0.869822	1.24852
172	147	211	0.854651	1.22674
177	147	211	0.830508	1.19209
181	144	211	0.79558	1.16575
191	144	211	0.753927	1.10471
192	144	211	0.75	1.09896
191	142	211	0.743455	1.10471
194	142	212	0.731959	1.09278
202	142	212	0.70297	1.0495
203	142	212	0.699507	1.04433
199	140	212	0.703518	1.06533
200	140	212	0.7	1.06
210	140	212	0.666667	1.00952
210	138	212	0.657143	1.00952
207	138	212	0.666667	1.02415
205	138	212	0.673171	1.03415
198	136	212	0.686869	1.07071
197	136	212	0.690355	1.07614
194	136	212	0.701031	1.09278
194	134	212	0.690722	1.09278
195	134	212	0.687179	1.08718
195	134	212	0.687179	1.08718
200	132	212	0.66	1.06
200	132	212	0.66	1.06
196	132	212	0.673469	1.08163
195	130	212	0.666667	1.08718
197	130	212	0.659898	1.07614
197	130	212	0.659898	1.07614
195	130	212	0.666667	1.08718
195	128	212	0.65641	1.08718
193	128	212	0.663212	1.09845
193	126	212	0.65285	1.09845
191	126	212	0.659686	1.10995
190	126	212	0.663158	1.11579
186	126	212	0.677419	1.13978
186	124	212	0.666667	1.13978
191	124	212	0.649215	1.10995
192	124	212	0.645833	1.10417
193	122	212	0.632124	1.09845
193	122	212	0.632124	1.09845
196	120	212	0.612245	1.08163
197	120	212	0.609137	1.07614
197	120	212	0.609137	1.07614
196	119	212	0.607143	1.08163
196	119	212	0.607143	1.08163
194	119	212	0.613402	1.09278
186	118	212	0.634409	1.13978
183	118	212	0.644809	1.15847
178	118	212	0.662921	1.19101
175	117	212	0.668571	1.21143
164	117	212	0.713415	1.29268
161	117	212	0.726708	1.31677
165	116	212	0.70303	1.28485
167	116	212	0.694611	1.26946
179	116	212	0.648045	1.18436
183	116	212	0.63388	1.15847
186	116	211	0.623656	1.13441
187	115	211	0.614973	1.12834
189	115	211	0.608466	1.1164
191	115	211	0.602094	1.10471
194	114	211	0.587629	1.08763
195	114	211	0.584615	1.08205
200	114	211	0.57	1.055
201	114	211	0.567164	1.04975
204	114	211	0.558824	1.03431
206	114	210	0.553398	1.01942
212	113	210	0.533019	0.990566
215	113	210	0.525581	0.976744
219	113	210	0.515982	0.958904
220	113	210	0.513636	0.954545
217	113	210	0.520737	0.967742
216	112	210	0.518519	0.972222
213	112	210	0.525822	0.985915
211	112	209	0.530806	0.990521
208	112	209	0.538462	1.00481
207	112	209	0.541063	1.00966
212	112	209	0.528302	0.985849
213	111	209	0.521127	0.981221
203	111	208	0.546798	1.02463
200	110	208	0.55	1.04
200	110	208	0.55	1.04
200	110	208	0.55	1.04
202	109	208	0.539604	1.0297
204	109	208	0.534314	1.01961
202	109	208	0.539604	1.0297
200	109	207	0.545	1.035
201	109	207	0.542289	1.02985
203	108	207	0.53202	1.0197
202	108	207	0.534653	1.02475
201	108	207	0.537313	1.02985
204	108	206	0.529412	1.0098
206	108	206	0.524272	1
201	107	206	0.532338	1.02488
196	107	206	0.545918	1.05102
201	106	206	0.527363	1.02488
206	106	206	0.514563	1
207	106	206	0.512077	0.995169
208	106	205	0.509615	0.985577
205	106	205	0.517073	1
201	105	205	0.522388	1.0199
198	105	205	0.530303	1.03535
194	105	204	0.541237	1.05155
198	105	204	0.530303	1.0303
203	105	204	0.517241	1.00493
202	104	204	0.514851	1.0099
202	104	204	0.514851	1.0099
200	104	203	0.52	1.015
199	104	203	0.522613	1.0201
201	104	202	0.517413	1.00498
203	103	202	0.507389	0.995074
206	103	202	0.5	0.980583
208	103	202	0.495192	0.971154
210	103	201	0.490476	0.957143
212	103	201	0.485849	0.948113
212	102	201	0.481132	0.948113
212	102	200	0.481132	0.943396
211	102	200	0.483412	0.947867
209	102	199	0.488038	0.952153
209	101	199	0.483254	0.952153
207	101	198	0.487923	0.956522
204	101	197	0.495098	0.965686
196	101	196	0.515306	1
198	101	196	0.510101	0.989899
206	100	195	0.485437	0.946602
205	100	194	0.487805	0.946341
199	100	193	0.502513	0.969849
198	100	193	0.505051	0.974747
199	99	192	0.497487	0.964824
201	99	192	0.492537	0.955224
208	99	190	0.475962	0.913462
207	99	189	0.478261	0.913043
203	98	188	0.482759	0.926108
203	98	188	0.482759	0.926108
205	98	187	0.478049	0.912195
206	98	184	0.475728	0.893204
206	98	182	0.475728	0.883495
206	97	181	0.470874	0.878641
208	97	180	0.466346	0.865385
206	97	177	0.470874	0.859223
199	97	175	0.487437	0.879397
197	96	173	0.48731	0.878173
196	96	172	0.489796	0.877551
196	96	170	0.489796	0.867347
196	96	169	0.489796	0.862245
193	95	166	0.492228	0.860104
187	95	163	0.508021	0.871658
185	95	160	0.513514	0.864865
181	95	158	0.524862	0.872928
181	94	155	0.519337	0.856354
180	94	151	0.522222	0.838889
180	94	150	0.522222	0.833333
179	93	146	0.519553	0.815642
178	93	145	0.522472	0.814607
169	93	143	0.550296	0.846154
168	93	139	0.553571	0.827381
176	92	137	0.522727	0.778409
177	92	136	0.519774	0.768362
177	92	134	0.519774	0.757062
174	91	132	0.522989	0.758621
156	91	129	0.583333	0.826923
151	91	128	0.602649	0.847682
140	91	125	0.65	0.892857
141	90	121	0.638298	0.858156
155	89	119	0.574194	0.767742
157	89	117	0.566879	0.745223
155	89	115	0.574194	0.741935
155	89	112	0.574194	0.722581
154	88	108	0.571429	0.701299
155	88	107	0.567742	0.690323
157	88	105	0.56051	0.66879
155	87	104	0.56129	0.670968
139	87	102	0.625899	0.733813
136	86	99	0.632353	0.727941
131	86	97	0.656489	0.740458
130	85	95	0.653846	0.730769
131	85	94	0.648855	0.717557
132	85	93	0.643939	0.704545
141	84	92	0.595745	0.652482
143	83	90	0.58042	0.629371
139	83	89	0.597122	0.640288
139	82	87	0.589928	0.625899
140	81	86	0.578571	0.614286
142	81	84	0.570423	0.591549
151	81	82	0.536424	0.543046
153	80	78	0.522876	0.509804
157	79	69	0.503185	0.43949
157	78	57	0.496815	0.363057
154	78	51	0.506494	0.331169
152	77	51	0.506579	0.335526
143	74	51	0.517483	0.356643
140	72	51	0.514286	0.364286
146	70	51	0.479452	0.349315
149	66	51	0.442953	0.342282
159	62	51	0.389937	0.320755
162	60	51	0.37037	0.314815
156	56	51	0.358974	0.326923
153	56	51	0.366013	0.333333
148	56	51	0.378378	0.344595
147	56	51	0.380952	0.346939
148	56	51	0.378378	0.344595
147	56	51	0.380952	0.346939
143	56	51	0.391608	0.356643
140	56	51	0.4	0.364286
123	56	51	0.455285	0.414634
116	56	51	0.482759	0.439655
106	56	51	0.528302	0.481132
104	56	51	0.538462	0.490385
114	56	51	0.491228	0.447368
118	56	51	0.474576	0.432203
126	56	51	0.444444	0.404762
129	56	57	0.434109	0.44186
128	56	57	0.4375	0.445312
128	56	57	0.4375	0.445312
123	56	57	0.455285	0.463415
123	56	57	0.455285	0.463415
138	56	57	0.405797	0.413043
143	56	57	0.391608	0.398601
144	56	57	0.388889	0.395833
143	56	57	0.391608	0.398601
133	56	57	0.421053	0.428571
128	56	57	0.4375	0.445312
124	56	61	0.451613	0.491935
122	56	61	0.459016	0.5
127	56	61	0.440945	0.480315
129	56	64	0.434109	0.496124
122	56	64	0.459016	0.52459
114	56	64	0.491228	0.561404
112	58	66	0.517857	0.589286
110	58	66	0.527273	0.6
112	60	66	0.535714	0.589286
113	60	68	0.530973	0.60177
114	60	68	0.526316	0.596491
116	60	68	0.517241	0.586207
111	62	68	0.558559	0.612613
107	62	68	0.579439	0.635514
111	62	69	0.558559	0.621622
115	62	69	0.53913	0.6
122	62	69	0.508197	0.565574
128	62	69	0.484375	0.539062
127	62	69	0.488189	0.543307
127	64	69	0.503937	0.543307
121	64	70	0.528926	0.578512
116	64	70	0.551724	0.603448
115	64	70	0.556522	0.608696
115	64	70	0.556522	0.608696
125	64	70	0.512	0.56
135	64	72	0.474074	0.533333
134	66	72	0.492537	0.537313
132	66	72	0.5	0.545455
136	66	72	0.485294	0.529412
139	66	72	0.47482	0.517986
136	66	73	0.485294	0.536765
132	66	73	0.5	0.55303
128	66	73	0.515625	0.570312
124	66	73	0.532258	0.58871
116	68	73	0.586207	0.62931
109	68	73	0.623853	0.669725
108	68	73	0.62963	0.675926
106	68	73	0.641509	0.688679
107	68	73	0.635514	0.682243
107	68	73	0.635514	0.682243
111	68	73	0.612613	0.657658
122	68	73	0.557377	0.598361
121	70	73	0.578512	0.603306
114	70	73	0.614035	0.640351
115	70	73	0.608696	0.634783
120	70	75	0.583333	0.625
120	70	75	0.583333	0.625
119	70	75	0.588235	0.630252
122	70	75	0.57377	0.614754
130	70	75	0.538462	0.576923
129	70	75	0.542636	0.581395
128	70	75	0.546875	0.585938
126	72	75	0.571429	0.595238
120	72	75	0.6	0.625
118	72	75	0.610169	0.635593
112	72	75	0.642857	0.669643
111	72	75	0.648649	0.675676
109	72	75	0.66055	0.688073
110	72	73	0.654545	0.663636
113	72	73	0.637168	0.646018
115	72	73	0.626087	0.634783
120	72	73	0.6	0.608333
123	72	72	0.585366	0.585366
131	72	72	0.549618	0.549618
130	72	72	0.553846	0.553846
124	72	72	0.580645	0.580645
127	74	70	0.582677	0.551181
136	74	70	0.544118	0.514706
135	74	70	0.548148	0.518519
131	74	70	0.564885	0.534351
129	74	69	0.573643	0.534884
126	74	69	0.587302	0.547619
126	74	69	0.587302	0.547619
125	74	68	0.592	0.544
128	74	68	0.578125	0.53125
137	74	68	0.540146	0.49635
136	74	66	0.544118	0.485294
123	74	66	0.601626	0.536585
121	74	66	0.61157	0.545455
122	74	64	0.606557	0.52459
126	74	64	0.587302	0.507937
143	74	64	0.517483	0.447552
144	74	61	0.513889	0.423611
136	74	61	0.544118	0.448529
133	74	61	0.556391	0.458647
125	74	61	0.592	0.488
123	74	57	0.601626	0.463415
122	74	57	0.606557	0.467213
125	74	57	0.592	0.456
142	74	51	0.521127	0.359155
144	74	51	0.513889	0.354167
138	74	51	0.536232	0.369565
138	74	51	0.536232	0.369565
145	74	47	0.510345	0.324138
147	74	47	0.503401	0.319728
147	74	47	0.503401	0.319728
146	74	47	0.506849	0.321918
141	74	51	0.524823	0.361702
140	74	51	0.528571	0.364286
139	74	51	0.532374	0.366906
140	74	51	0.528571	0.364286
148	74	51	0.5	0.344595
148	74	51	0.5	0.344595
148	74	57	0.5	0.385135
147	74	57	0.503401	0.387755
143	74	61	0.517483	0.426573
145	74	61	0.510345	0.42069
158	72	61	0.455696	0.386076
158	72	61	0.455696	0.386076
150	72	61	0.48	0.406667
148	72	61	0.486486	0.412162
147	72	61	0.489796	0.414966
146	72	61	0.493151	0.417808
142	70	61	0.492958	0.429577
141	70	61	0.496454	0.432624
138	70	57	0.507246	0.413043
136	68	57	0.5	0.419118
124	68	57	0.548387	0.459677
119	68	57	0.571429	0.478992
114	66	57	0.578947	0.5
114	66	57	0.578947	0.5
123	64	57	0.520325	0.463415
126	64	57	0.507937	0.452381
127	62	57	0.488189	0.448819
125	62	57	0.496	0.456
112	60	57	0.535714	0.508929
107	58	57	0.542056	0.53271
107	58	57	0.542056	0.53271
108	58	57	0.537037	0.527778
106	56	57	0.528302	0.537736
106	56	51	0.528302	0.481132
113	56	51	0.495575	0.451327
117	56	51	0.478632	0.435897
125	56	51	0.448	0.408
128	56	51	0.4375	0.398438
134	56	51	0.41791	0.380597
136	56	51	0.411765	0.375
134	56	51	0.41791	0.380597
134	56	51	0.41791	0.380597
139	56	51	0.402878	0.366906
142	56	51	0.394366	0.359155
147	56	51	0.380952	0.346939
149	56	51	0.375839	0.342282
154	56	51	0.363636	0.331169
155	56	51	0.36129	0.329032
145	56	51	0.386207	0.351724
143	56	51	0.391608	0.356643
144	56	51	0.388889	0.354167
146	56	51	0.383562	0.349315
151	56	51	0.370861	0.337748
157	56	51	0.356688	0.324841
147	56	51	0.380952	0.346939
136	56	51	0.411765	0.375
131	56	51	0.427481	0.389313
125	56	51	0.448	0.408
122	56	51	0.459016	0.418033
119	56	46	0.470588	0.386555
126	56	43	0.444444	0.34127
133	56	40	0.421053	0.300752
131	56	40	0.427481	0.305344
130	56	40	0.430769	0.307692
136	56	40	0.411765	0.294118
142	56	40	0.394366	0.28169
142	56	40	0.394366	0.28169
141	56	43	0.397163	0.304965
139	56	43	0.402878	0.309353
138	56	43	0.405797	0.311594
135	56	46	0.414815	0.340741
132	56	47	0.424242	0.356061
133	60	47	0.451128	0.353383
135	66	47	0.488889	0.348148
140	68	51	0.485714	0.364286
145	70	51	0.482759	0.351724
153	72	51	0.470588	0.333333
162	72	57	0.444444	0.351852
164	72	57	0.439024	0.347561
165	72	61	0.436364	0.369697
153	74	61	0.48366	0.398693
141	74	64	0.524823	0.453901
137	74	64	0.540146	0.467153
133	74	64	0.556391	0.481203
140	74	64	0.528571	0.457143
146	74	64	0.506849	0.438356
145	74	64	0.510345	0.441379
141	74	64	0.524823	0.453901
140	74	64	0.528571	0.457143
140	74	64	0.528571	0.457143
141	74	66	0.524823	0.468085
145	72	66	0.496552	0.455172
146	72	66	0.493151	0.452055
144	72	66	0.5	0.458333
141	72	66	0.510638	0.468085
133	72	66	0.541353	0.496241
133	72	64	0.541353	0.481203
136	72	64	0.529412	0.470588
137	72	64	0.525547	0.467153
141	72	61	0.510638	0.432624
135	70	61	0.518519	0.451852
117	70	57	0.598291	0.487179
114	70	57	0.614035	0.5
109	70	57	0.642202	0.522936
112	70	57	0.625	0.508929
120	70	57	0.583333	0.475
124	68	57	0.548387	0.459677
134	68	57	0.507463	0.425373
132	68	57	0.515152	0.431818
125	68	57	0.544	0.456
130	66	57	0.507692	0.438462
142	66	57	0.464789	0.401408
140	64	57	0.457143	0.407143
130	62	57	0.476923	0.438462
128	62	57	0.484375	0.445312
126	60	57	0.47619	0.452381
129	58	57	0.449612	0.44186
138	56	57	0.405797	0.413043
137	56	57	0.408759	0.416058
130	56	57	0.430769	0.438462
127	56	57	0.440945	0.448819
118	56	57	0.474576	0.483051
114	56	57	0.491228	0.5
97	56	57	0.57732	0.587629
94	56	57	0.595745	0.606383
96	56	57	0.583333	0.59375
95	56	57	0.589474	0.6
89	56	57	0.629213	0.640449
89	56	57	0.629213	0.640449
93	56	57	0.602151	0.612903
95	56	51	0.589474	0.536842
97	56	51	0.57732	0.525773
100	56	51	0.56	0.51
114	56	51	0.491228	0.447368
117	56	51	0.478632	0.435897
120	56	51	0.466667	0.425
120	56	51	0.466667	0.425
120	56	51	0.466667	0.425
120	56	51	0.466667	0.425
122	56	51	0.459016	0.418033
125	56	51	0.448	0.408
136	56	51	0.411765	0.375
136	56	51	0.411765	0.375
132	56	51	0.424242	0.386364
130	56	51	0.430769	0.392308
222	193	188	0.869369	0.846847
210	193	188	0.919048	0.895238
191	193	188	1.01047	0.984293
184	193	188	1.04891	1.02174
186	193	188	1.03763	1.01075
187	193	188	1.03209	1.00535
188	193	188	1.0266	1
189	193	188	1.02116	0.994709
185	193	187	1.04324	1.01081
184	193	187	1.04891	1.0163
188	193	187	1.0266	0.994681
190	193	187	1.01579	0.984211
193	193	187	1	0.968912
195	193	187	0.989744	0.958974
199	193	185	0.969849	0.929648
201	193	185	0.960199	0.920398
200	193	185	0.965	0.925
201	193	185	0.960199	0.920398
201	193	185	0.960199	0.920398
201	193	184	0.960199	0.915423
207	193	184	0.932367	0.888889
208	193	184	0.927885	0.884615
209	193	184	0.923445	0.880383
209	193	184	0.923445	0.880383
208	193	182	0.927885	0.875
207	194	182	0.937198	0.879227
211	194	182	0.919431	0.862559
214	194	181	0.906542	0.845794
217	194	181	0.894009	0.834101
220	194	181	0.881818	0.822727
220	194	180	0.881818	0.818182
220	194	180	0.881818	0.818182
218	194	178	0.889908	0.816514
217	194	178	0.894009	0.820276
219	194	178	0.885845	0.812785
221	194	177	0.877828	0.800905
218	194	177	0.889908	0.811927
214	195	175	0.911215	0.817757
215	195	175	0.906977	0.813953
216	195	175	0.902778	0.810185
217	195	173	0.898618	0.797235
219	195	173	0.890411	0.789954
219	195	172	0.890411	0.785388
218	195	172	0.894495	0.788991
219	195	172	0.890411	0.785388
219	197	170	0.899543	0.776256
216	197	170	0.912037	0.787037
213	197	169	0.924883	0.793427
214	197	169	0.920561	0.78972
215	197	169	0.916279	0.786047
212	198	167	0.933962	0.787736
209	198	167	0.947368	0.799043
204	198	166	0.970588	0.813725
200	199	166	0.995	0.83
205	199	164	0.970732	0.8
212	201	164	0.948113	0.773585
211	201	164	0.952607	0.777251
211	203	163	0.962085	0.772512
205	203	161	0.990244	0.785366
199	205	161	1.03015	0.809045
202	205	161	1.01485	0.79703
211	207	160	0.981043	0.758294
215	208	160	0.967442	0.744186
225	212	158	0.942222	0.702222
226	215	158	0.951327	0.699115
226	217	158	0.960177	0.699115
224	224	156	1	0.696429
218	229	156	1.05046	0.715596
216	230	156	1.06481	0.722222
213	231	155	1.08451	0.7277
212	232	155	1.09434	0.731132
213	233	153	1.0939	0.71831
214	234	153	1.09346	0.714953
215	234	151	1.08837	0.702326
215	235	150	1.09302	0.697674
216	235	150	1.08796	0.694444
215	236	150	1.09767	0.697674
211	237	150	1.12322	0.7109
210	237	150	1.12857	0.714286
210	239	150	1.1381	0.714286
209	240	150	1.14833	0.717703
207	239	150	1.15459	0.724638
207	239	151	1.15459	0.729469
209	237	153	1.13397	0.732057
207	236	153	1.1401	0.73913
200	235	153	1.175	0.765
197	235	153	1.19289	0.77665
190	235	155	1.23684	0.815789
191	234	155	1.22513	0.811518
194	234	155	1.20619	0.798969
195	234	155	1.2	0.794872
193	233	155	1.20725	0.803109
193	233	155	1.20725	0.803109
193	232	155	1.20207	0.803109
193	232	155	1.20207	0.803109
193	231	155	1.19689	0.803109
194	230	155	1.18557	0.798969
194	229	156	1.18041	0.804124
194	228	156	1.17526	0.804124
185	224	156	1.21081	0.843243
184	220	156	1.19565	0.847826
180	217	156	1.20556	0.866667
179	215	156	1.20112	0.871508
176	212	156	1.20455	0.886364
176	210	156	1.19318	0.886364
184	208	158	1.13043	0.858696
184	208	158	1.13043	0.858696
181	207	158	1.14365	0.872928
179	205	158	1.14525	0.882682
170	205	158	1.20588	0.929412
168	203	158	1.20833	0.940476
165	203	158	1.2303	0.957576
164	201	158	1.22561	0.963415
161	201	158	1.24845	0.981366
161	199	158	1.23602	0.981366
161	199	158	1.23602	0.981366
162	199	158	1.2284	0.975309
165	198	158	1.2	0.957576
166	198	158	1.19277	0.951807
169	197	158	1.16568	0.934911
170	197	158	1.15882	0.929412
171	195	158	1.14035	0.923977
172	195	158	1.13372	0.918605
173	195	158	1.12717	0.913295
172	195	158	1.13372	0.918605
164	194	156	1.18293	0.95122
163	194	156	1.19018	0.957055
162	194	156	1.19753	0.962963
161	194	156	1.20497	0.968944
161	193	156	1.19876	0.968944
159	193	156	1.21384	0.981132
152	193	156	1.26974	1.02632
150	193	156	1.28667	1.04
145	192	156	1.32414	1.07586
143	192	156	1.34266	1.09091
149	192	155	1.28859	1.04027
151	192	155	1.27152	1.02649
155	192	155	1.23871	1
157	192	155	1.22293	0.987261
157	190	155	1.21019	0.987261
159	190	155	1.19497	0.974843
170	190	153	1.11765	0.9
174	190	153	1.09195	0.87931
173	190	153	1.09827	0.884393
172	190	153	1.10465	0.889535
173	190	151	1.09827	0.872832
175	188	151	1.07429	0.862857
179	188	151	1.05028	0.843575
181	188	150	1.03867	0.828729
179	188	150	1.05028	0.837989
179	188	150	1.05028	0.837989
174	188	150	1.08046	0.862069
172	186	150	1.0814	0.872093
165	186	150	1.12727	0.909091
162	186	150	1.14815	0.925926
155	186	151	1.2	0.974194
153	186	153	1.21569	1
155	184	156	1.1871	1.00645
155	184	160	1.1871	1.03226
149	184	161	1.2349	1.08054
147	184	164	1.2517	1.11565
155	183	166	1.18065	1.07097
158	183	167	1.15823	1.05696
156	183	170	1.17308	1.08974
156	182	173	1.16667	1.10897
161	182	175	1.13043	1.08696
162	182	177	1.12346	1.09259
153	182	180	1.18954	1.17647
150	180	182	1.2	1.21333
146	180	184	1.23288	1.26027
143	179	185	1.25175	1.29371
145	179	187	1.23448	1.28966
147	179	188	1.21769	1.27891
154	178	189	1.15584	1.22727
161	178	190	1.10559	1.18012
160	178	191	1.1125	1.19375
159	178	192	1.1195	1.20755
161	178	192	1.10559	1.19255
164	178	194	1.08537	1.18293
167	178	195	1.06587	1.16766
171	177	195	1.03509	1.14035
165	177	196	1.07273	1.18788
161	176	197	1.09317	1.2236
163	176	198	1.07975	1.21472
166	176	198	1.06024	1.19277
163	176	199	1.07975	1.22086
161	175	200	1.08696	1.24224
163	175	200	1.07362	1.22699
164	175	201	1.06707	1.22561
166	174	201	1.04819	1.21084
168	174	202	1.03571	1.20238
166	174	202	1.04819	1.21687
163	173	202	1.06135	1.23926
162	173	203	1.0679	1.25309
163	173	203	1.06135	1.2454
162	172	204	1.06173	1.25926
162	172	204	1.06173	1.25926
157	172	204	1.09554	1.29936
152	172	204	1.13158	1.34211
158	171	205	1.08228	1.29747
164	171	205	1.04268	1.25
160	171	205	1.06875	1.28125
155	169	205	1.09032	1.32258
157	169	205	1.07643	1.30573
160	169	206	1.05625	1.2875
161	169	206	1.04969	1.2795
164	167	206	1.01829	1.2561
165	167	206	1.01212	1.24848
167	165	206	0.988024	1.23353
167	165	207	0.988024	1.23952
168	165	207	0.982143	1.23214
169	165	207	0.976331	1.22485
172	163	207	0.947674	1.20349
173	163	208	0.942197	1.20231
175	163	208	0.931429	1.18857
178	161	208	0.904494	1.16854
187	161	208	0.860963	1.1123
187	161	208	0.860963	1.1123
186	161	208	0.865591	1.11828
185	159	208	0.859459	1.12432
182	159	209	0.873626	1.14835
181	159	209	0.878453	1.1547
178	156	209	0.876404	1.17416
177	156	209	0.881356	1.18079
177	156	209	0.881356	1.18079
178	153	210	0.859551	1.17978
179	153	210	0.854749	1.17318
178	153	210	0.859551	1.17978
170	153	210	0.9	1.23529
168	150	210	0.892857	1.25
164	150	210	0.914634	1.28049
165	150	210	0.909091	1.27273
169	147	211	0.869822	1.24852
172	147	211	0.854651	1.22674
180	147	211	0.816667	1.17222
182	144	211	0.791209	1.15934
190	144	211	0.757895	1.11053
191	144	211	0.753927	1.10471
193	142	211	0.735751	1.09326
195	142	212	0.728205	1.08718
202	142	212	0.70297	1.0495
202	142	212	0.70297	1.0495
198	140	212	0.707071	1.07071
199	140	212	0.703518	1.06533
206	140	212	0.679612	1.02913
207	138	212	0.666667	1.02415
205	138	212	0.673171	1.03415
205	138	212	0.673171	1.03415
201	136	212	0.676617	1.05473
200	136	212	0.68	1.06
197	136	212	0.690355	1.07614
197	134	212	0.680203	1.07614
197	134	212	0.680203	1.07614
197	134	212	0.680203	1.07614
198	132	212	0.666667	1.07071
198	132	212	0.666667	1.07071
197	132	212	0.670051	1.07614
197	130	212	0.659898	1.07614
198	130	212	0.656566	1.07071
198	130	212	0.656566	1.07071
196	130	212	0.663265	1.08163
196	128	212	0.653061	1.08163
194	128	212	0.659794	1.09278
194	126	212	0.649485	1.09278
197	126	212	0.639594	1.07614
196	126	212	0.642857	1.08163
190	126	212	0.663158	1.11579
190	124	212	0.652632	1.11579
192	124	212	0.645833	1.10417
193	124	212	0.642487	1.09845
196	122	212	0.622449	1.08163
196	122	212	0.622449	1.08163
196	120	212	0.612245	1.08163
196	120	212	0.612245	1.08163
195	120	212	0.615385	1.08718
194	119	212	0.613402	1.09278
191	119	212	0.623037	1.10995
189	119	212	0.62963	1.12169
180	118	212	0.655556	1.17778
177	118	212	0.666667	1.19774
175	118	212	0.674286	1.21143
173	117	212	0.676301	1.22543
162	117	212	0.722222	1.30864
158	117	212	0.740506	1.34177
166	116	212	0.698795	1.27711
169	116	212	0.686391	1.25444
178	116	212	0.651685	1.19101
182	116	212	0.637363	1.16484
184	116	211	0.630435	1.14674
186	115	211	0.61828	1.13441
185	115	211	0.621622	1.14054
186	115	211	0.61828	1.13441
191	114	211	0.596859	1.10471
193	114	211	0.590674	1.09326
200	114	211	0.57	1.055
203	114	211	0.561576	1.03941
202	114	210	0.564356	1.0396
203	114	210	0.561576	1.03448
209	113	210	0.54067	1.00478
211	113	210	0.535545	0.995261
217	113	210	0.520737	0.967742
219	113	210	0.515982	0.958904
220	113	210	0.513636	0.954545
220	112	210	0.509091	0.954545
216	112	210	0.518519	0.972222
214	112	209	0.523364	0.976636
209	112	209	0.535885	1
206	112	209	0.543689	1.01456
210	112	209	0.533333	0.995238
211	111	209	0.526066	0.990521
205	111	208	0.541463	1.01463
202	110	208	0.544554	1.0297
201	110	208	0.547264	1.03483
200	110	208	0.55	1.04
201	109	208	0.542289	1.03483
203	109	208	0.536946	1.02463
203	109	208	0.536946	1.02463
202	109	207	0.539604	1.02475
200	109	207	0.545	1.035
199	108	207	0.542714	1.0402
199	108	207	0.542714	1.0402
198	108	207	0.545455	1.04545
199	108	206	0.542714	1.03518
200	108	206	0.54	1.03
199	107	206	0.537688	1.03518
198	107	206	0.540404	1.0404
203	106	206	0.522167	1.01478
208	106	206	0.509615	0.990385
207	106	205	0.512077	0.990338
206	106	205	0.514563	0.995146
201	106	205	0.527363	1.0199
197	105	205	0.532995	1.04061
197	105	205	0.532995	1.04061
196	105	204	0.535714	1.04082
199	105	204	0.527638	1.02513
202	105	204	0.519802	1.0099
201	104	204	0.517413	1.01493
200	104	204	0.52	1.02
198	104	203	0.525253	1.02525
198	104	203	0.525253	1.02525
202	104	202	0.514851	1
206	103	202	0.5	0.980583
208	103	202	0.495192	0.971154
209	103	202	0.492823	0.966507
209	103	201	0.492823	0.961722
208	103	201	0.495192	0.966346
210	102	201	0.485714	0.957143
211	102	200	0.483412	0.947867
211	102	200	0.483412	0.947867
213	102	199	0.478873	0.934272
211	101	198	0.478673	0.938389
205	101	198	0.492683	0.965854
203	101	197	0.497537	0.970443
198	101	196	0.510101	0.989899
200	101	196	0.505	0.98
206	100	195	0.485437	0.946602
205	100	194	0.487805	0.946341
200	100	193	0.5	0.965
199	100	193	0.502513	0.969849
199	99	192	0.497487	0.964824
201	99	192	0.492537	0.955224
204	99	190	0.485294	0.931373
204	99	189	0.485294	0.926471
203	98	188	0.482759	0.926108
203	98	188	0.482759	0.926108
203	98	187	0.482759	0.921182
205	98	184	0.478049	0.897561
208	98	182	0.471154	0.875
208	97	181	0.466346	0.870192
206	97	180	0.470874	0.873786
204	97	177	0.47549	0.867647
198	97	175	0.489899	0.883838
198	96	173	0.484848	0.873737
195	96	172	0.492308	0.882051
195	96	170	0.492308	0.871795
194	96	167	0.494845	0.860825
192	95	166	0.494792	0.864583
187	95	163	0.508021	0.871658
185	95	160	0.513514	0.864865
181	95	158	0.524862	0.872928
180	94	155	0.522222	0.861111
178	94	151	0.52809	0.848315
176	94	150	0.534091	0.852273
173	93	146	0.537572	0.843931
173	93	145	0.537572	0.83815
168	93	143	0.553571	0.85119
168	93	139	0.553571	0.827381
174	92	137	0.528736	0.787356
175	92	136	0.525714	0.777143
174	92	134	0.528736	0.770115
172	91	132	0.52907	0.767442
157	91	129	0.579618	0.821656
151	91	128	0.602649	0.847682
135	91	125	0.674074	0.925926
135	90	121	0.666667	0.896296
149	89	119	0.597315	0.798658
151	89	117	0.589404	0.774834
148	89	115	0.601351	0.777027
149	89	112	0.597315	0.751678
154	88	108	0.571429	0.701299
154	88	107	0.571429	0.694805
152	88	105	0.578947	0.690789
150	87	104	0.58	0.693333
143	87	102	0.608392	0.713287
140	86	99	0.614286	0.707143
135	86	97	0.637037	0.718519
134	85	96	0.634328	0.716418
132	85	94	0.643939	0.712121
131	85	93	0.648855	0.709924
132	84	92	0.636364	0.69697
133	83	91	0.62406	0.684211
135	83	89	0.614815	0.659259
136	82	88	0.602941	0.647059
138	82	86	0.594203	0.623188
138	81	85	0.586957	0.615942
141	81	82	0.574468	0.58156
143	80	79	0.559441	0.552448
150	79	72	0.526667	0.48
151	78	64	0.516556	0.423841
147	78	51	0.530612	0.346939
146	77	51	0.527397	0.349315
147	74	51	0.503401	0.346939
146	74	51	0.506849	0.349315
145	70	51	0.482759	0.351724
145	68	51	0.468966	0.351724
150	64	51	0.426667	0.34
152	60	51	0.394737	0.335526
149	58	51	0.389262	0.342282
147	56	51	0.380952	0.346939
143	56	51	0.391608	0.356643
143	56	51	0.391608	0.356643
145	56	51	0.386207	0.351724
145	56	51	0.386207	0.351724
141	56	51	0.397163	0.361702
139	56	57	0.402878	0.410072
130	56	57	0.430769	0.438462
126	56	57	0.444444	0.452381
115	56	57	0.486957	0.495652
113	56	57	0.495575	0.504425
120	56	57	0.466667	0.475
123	56	57	0.455285	0.463415
126	56	57	0.444444	0.452381
128	56	57	0.4375	0.445312
129	56	57	0.434109	0.44186
129	56	57	0.434109	0.44186
126	56	57	0.444444	0.452381
125	56	57	0.448	0.456
133	56	57	0.421053	0.428571
137	56	57	0.408759	0.416058
137	56	57	0.408759	0.416058
137	56	57	0.408759	0.416058
129	56	61	0.434109	0.472868
127	56	61	0.440945	0.480315
126	56	61	0.444444	0.484127
126	56	61	0.444444	0.484127
125	56	64	0.448	0.512
125	56	64	0.448	0.512
122	56	64	0.459016	0.52459
120	58	66	0.483333	0.55
120	58	66	0.483333	0.55
119	58	66	0.487395	0.554622
115	60	66	0.521739	0.573913
111	60	68	0.540541	0.612613
113	60	68	0.530973	0.60177
114	60	68	0.526316	0.596491
110	62	68	0.563636	0.618182
104	62	69	0.596154	0.663462
112	62	69	0.553571	0.616071
118	62	69	0.525424	0.584746
117	62	69	0.529915	0.589744
116	62	69	0.534483	0.594828
119	62	69	0.521008	0.579832
122	64	70	0.52459	0.57377
119	64	70	0.537815	0.588235
115	64	70	0.556522	0.608696
114	64	70	0.561404	0.614035
114	64	70	0.561404	0.614035
118	64	72	0.542373	0.610169
123	64	72	0.520325	0.585366
124	66	72	0.532258	0.580645
124	66	72	0.532258	0.580645
132	66	72	0.5	0.545455
141	66	72	0.468085	0.510638
135	66	73	0.488889	0.540741
127	66	73	0.519685	0.574803
126	66	73	0.52381	0.579365
123	66	73	0.536585	0.593496
115	68	73	0.591304	0.634783
107	68	73	0.635514	0.682243
110	68	73	0.618182	0.663636
112	68	73	0.607143	0.651786
107	68	73	0.635514	0.682243
102	68	73	0.666667	0.715686
105	68	73	0.647619	0.695238
114	68	73	0.596491	0.640351
115	70	73	0.608696	0.634783
114	70	73	0.614035	0.640351
114	70	73	0.614035	0.640351
118	70	75	0.59322	0.635593
116	70	75	0.603448	0.646552
113	70	75	0.619469	0.663717
116	70	75	0.603448	0.646552
122	70	75	0.57377	0.614754
123	70	75	0.569106	0.609756
128	70	75	0.546875	0.585938
126	72	75	0.571429	0.595238
120	72	75	0.6	0.625
116	72	75	0.62069	0.646552
109	72	75	0.66055	0.688073
107	72	75	0.672897	0.700935
105	72	75	0.685714	0.714286
107	72	73	0.672897	0.682243
113	72	73	0.637168	0.646018
114	72	73	0.631579	0.640351
118	72	73	0.610169	0.618644
120	72	72	0.6	0.6
123	72	72	0.585366	0.585366
123	72	72	0.585366	0.585366
123	72	72	0.585366	0.585366
125	74	72	0.592	0.576
129	74	70	0.573643	0.542636
129	74	70	0.573643	0.542636
130	74	70	0.569231	0.538462
128	74	69	0.578125	0.539062
124	74	69	0.596774	0.556452
124	74	69	0.596774	0.556452
127	74	68	0.582677	0.535433
129	74	68	0.573643	0.527132
135	74	68	0.548148	0.503704
134	74	66	0.552239	0.492537
119	74	66	0.621849	0.554622
117	74	66	0.632479	0.564103
118	74	66	0.627119	0.559322
120	74	64	0.616667	0.533333
137	74	64	0.540146	0.467153
140	74	64	0.528571	0.457143
135	74	61	0.548148	0.451852
133	74	61	0.556391	0.458647
121	74	61	0.61157	0.504132
120	74	57	0.616667	0.475
121	74	57	0.61157	0.471074
124	74	57	0.596774	0.459677
139	74	57	0.532374	0.410072
141	74	51	0.524823	0.361702
135	74	51	0.548148	0.377778
135	74	51	0.548148	0.377778
141	74	51	0.524823	0.361702
142	74	51	0.521127	0.359155
143	74	51	0.517483	0.356643
142	74	51	0.521127	0.359155
137	74	51	0.540146	0.372263
135	74	51	0.548148	0.377778
134	74	51	0.552239	0.380597
136	74	51	0.544118	0.375
144	74	51	0.513889	0.354167
146	74	51	0.506849	0.349315
144	74	57	0.513889	0.395833
144	74	57	0.513889	0.395833
145	74	61	0.510345	0.42069
148	74	61	0.5	0.412162
159	72	61	0.45283	0.383648
159	72	61	0.45283	0.383648
151	72	61	0.476821	0.403974
149	72	61	0.483221	0.409396
147	72	61	0.489796	0.414966
145	72	61	0.496552	0.42069
144	70	61	0.486111	0.423611
143	70	61	0.48951	0.426573
134	70	61	0.522388	0.455224
130	68	57	0.523077	0.438462
124	68	57	0.548387	0.459677
122	68	57	0.557377	0.467213
124	66	57	0.532258	0.459677
125	66	57	0.528	0.456
124	64	57	0.516129	0.459677
124	64	57	0.516129	0.459677
125	62	57	0.496	0.456
123	62	57	0.504065	0.463415
112	60	57	0.535714	0.508929
109	58	57	0.53211	0.522936
115	58	57	0.504348	0.495652
116	58	57	0.5	0.491379
106	58	57	0.54717	0.537736
104	56	57	0.538462	0.548077
113	56	57	0.495575	0.504425
117	56	57	0.478632	0.487179
128	56	57	0.4375	0.445312
132	56	57	0.424242	0.431818
136	56	57	0.411765	0.419118
137	56	57	0.408759	0.416058
136	56	51	0.411765	0.375
136	56	51	0.411765	0.375
137	56	51	0.408759	0.372263
138	56	51	0.405797	0.369565
146	56	51	0.383562	0.349315
149	56	51	0.375839	0.342282
148	56	51	0.378378	0.344595
147	56	51	0.380952	0.346939
144	56	51	0.388889	0.354167
144	56	51	0.388889	0.354167
147	56	51	0.380952	0.346939
150	56	51	0.373333	0.34
151	56	51	0.370861	0.337748
152	56	51	0.368421	0.335526
143	56	51	0.391608	0.356643
133	56	51	0.421053	0.383459
126	56	51	0.444444	0.404762
119	56	51	0.470588	0.428571
[truncated: 585,972+ more rows]
