# Supplementary material for: AngioMT: A MATLAB based 2D image-to-physics tool to predict oxygen transport in vascularized microphysiological systems
Source: PLoS One. 2024 May 15;19(5):e0299160. doi: 10.1371/journal.pone.0299160 (PMC11095698; doi:10.1371/journal.pone.0299160)
Supplement: S4 Table — (XLSX) [file pone.0299160.s007.xlsx]

## Sheet: Sheet1
Vascular Oxygen	Oxygen Delivery	Flux	Connectivity
0.091	0.034	0.34	0
0.073	0.034	0.357	0
0.119	0.06	0.471	0
0.131	0.062	0.383	0
0.372	0.301	0.64	0
0.379	0.3	0.623	0
0.323	0.231	0.595	0
0.185	0.122	0.473	0
0.154	0.094	0.479	0
0.803	0.53	0.72	0
0.808	0.542	0.742	0
0.808	0.465	0.78	0
0.898	0.684	0.53	1
0.91	0.708	0.454	0.784
0.905	0.665	0.596	0.899
0.643	0.309	0.645	0
0.341	0.08	0.373	0
0.117	0.034	0.281	0
0.868	0.635	0.687	0.764
0.87	0.654	0.525	0.678
0.84	0.576	0.692	0.338
0.943	0.718	0.494	0.979
0.949	0.738	0.416	0.37
0.962	0.758	0.358	1
0.942	0.695	0.569	0.942
0.862	0.646	0.628	0.928
0.937	0.687	0.58	1
0.957	0.748	0.389	0.954
0.968	0.769	0.329	0.986
0.934	0.731	0.442	1
0.864	0.669	0.519	0.911
0.897	0.627	0.654	0.941
0.777	0.513	0.669	0
0.873	0.611	0.643	0.671
0.85	0.604	0.668	0.805
0.89	0.662	0.618	1
0.504	0.34	0.671	0
0.424	0.341	0.705	0
0.371	0.257	0.621	0
0.268	0.205	0.679	0
0.4	0.299	0.649	0.112
0.26	0.098	0.421	0
0.074	0.03	0.262	0
0.231	0.099	0.544	0
0.405	0.192	0.677	0
0.181	0.082	0.534	0
0.243	0.178	0.654	0
0.536	0.43	0.694	0
0.294	0.158	0.612	0
0.295	0.185	0.647	0
0.24	0.116	0.575	0
0.415	0.166	0.647	0
0.279	0.182	0.617	0
0.291	0.154	0.61	0
0.766	0.528	0.702	0.115
0.775	0.545	0.726	0
0.641	0.45	0.684	0
0.345	0.147	0.591	0
0.406	0.2	0.712	0
0.352	0.166	0.621	0
0.238	0.108	0.546	0
0.178	0.083	0.447	0
0.082	0.029	0.351	0
0.577	0.327	0.669	0
0.289	0.126	0.521	0
0.263	0.111	0.569	0
0.242	0.089	0.543	0
0.135	0.059	0.492	0
0.13	0.046	0.391	0
0.215	0.096	0.477	0
0.335	0.194	0.687	0
0.271	0.151	0.547	0
0.829	0.615	0.593	0.046
0.769	0.559	0.693	0
0.901	0.695	0.427	0.14
0.878	0.634	0.633	0
0.876	0.643	0.642	0
0.841	0.619	0.482	0.798
0.547	0.437	0.666	0
0.874	0.673	0.511	0.371
0.889	0.689	0.452	0.966
0.955	0.743	0.386	0.924
0.952	0.747	0.348	1
0.956	0.752	0.328	0.978
0.709	0.459	0.708	0
0.923	0.722	0.425	0.882
0.849	0.671	0.521	0.796
0.956	0.748	0.397	0.614
0.944	0.739	0.421	0.963
0.93	0.737	0.406	0.948
0.846	0.639	0.545	0.67
0.881	0.644	0.597	1
0.915	0.698	0.479	0.835
0.966	0.76	0.357	0.995
0.957	0.757	0.357	0.807
0.957	0.726	0.445	0.841
0.62	0.208	0.383	0
0.118	0.048	0.224	0
0.589	0.327	0.652	0
0.943	0.747	0.328	1
0.935	0.754	0.321	0.592
0.923	0.734	0.406	0.958
0.953	0.719	0.472	0.85
0.915	0.672	0.538	0.908
0.931	0.727	0.457	0.967
0.8	0.546	0.716	0
0.717	0.498	0.744	0
0.754	0.548	0.543	0.641
0.937	0.739	0.426	0.991
0.954	0.75	0.347	0.941
0.922	0.696	0.521	0.915
0.914	0.711	0.475	0.945
0.902	0.707	0.424	1
0.861	0.677	0.575	0.766
0.909	0.707	0.47	1
0.625	0.444	0.714	0
0.654	0.499	0.655	0
0.867	0.605	0.632	1
0.901	0.66	0.551	0.712
0.883	0.643	0.603	0.905
0.341	0.224	0.661	0
0.76	0.482	0.734	0.029
0.679	0.501	0.63	0.575
0.729	0.556	0.602	0.596
0.732	0.603	0.507	0.826
0.821	0.664	0.515	0.433
0.41	0.347	0.667	0
0.462	0.416	0.628	0.094
0.572	0.495	0.595	0
0.898	0.712	0.39	0.786
0.907	0.719	0.425	0.656
0.07	0.005	0.132	0
0.094	0.013	0.2	0
0.247	0.035	0.344	0
0.642	0.163	0.457	0
0.317	0.092	0.345	0
0.385	0.086	0.384	0
0.051	0.033	0.22	0
0.064	0.042	0.336	0
0.167	0.09	0.509	0
0.66	0.174	0.622	0
0.467	0.084	0.514	0
0.653	0.144	0.621	0
0.945	0.667	0.613	0.527
0.908	0.604	0.669	0.193
0.89	0.614	0.669	0.757
0.925	0.702	0.52	0.664
0.964	0.733	0.433	0.719
0.956	0.734	0.453	0.993
0.794	0.561	0.727	0.471
0.783	0.559	0.614	0.628
0.772	0.494	0.758	0.3
0.556	0.133	0.599	0
0.735	0.184	0.591	0
0.308	0.132	0.544	0
0.499	0.383	0.667	0
0.833	0.534	0.693	0.878
0.739	0.499	0.778	0.892
0.339	0.104	0.591	0
0.076	0.015	0.268	0
0.837	0.564	0.663	0.364
0.856	0.666	0.63	0.825
0.842	0.6	0.694	0.971
0.142	0.126	0.494	0
0.17	0.092	0.484	0
0.339	0.322	0.491	0
0.171	0.095	0.437	0
0.346	0.233	0.519	0
0.326	0.286	0.586	0
0.881	0.635	0.616	0.257
0.845	0.65	0.578	0
0.915	0.697	0.456	0.655
0.948	0.731	0.408	1
0.93	0.719	0.444	0.912
0.917	0.721	0.408	0.97
0.888	0.674	0.506	0.306
0.912	0.703	0.462	0.509
0.908	0.708	0.458	0.979
0.854	0.662	0.561	0.514
0.944	0.733	0.395	0.959
0.864	0.666	0.477	0.601
0.968	0.757	0.327	0.997
0.978	0.77	0.268	1
0.972	0.761	0.322	1
0.974	0.765	0.331	0.952
0.979	0.768	0.292	1
0.975	0.755	0.358	0.977
0.966	0.761	0.319	0.989
0.946	0.746	0.323	0.942
0.973	0.763	0.304	1
0.96	0.746	0.368	0.956
0.952	0.736	0.421	0.285
0.96	0.746	0.37	1
0.101	0.032	0.31	0
0.119	0.044	0.417	0
0.138	0.054	0.4	0
0.096	0.027	0.299	0
0.11	0.033	0.348	0
0.176	0.061	0.473	0
0.506	0.283	0.759	0
0.209	0.115	0.512	0
0.478	0.344	0.786	0
0.294	0.155	0.644	0
0.521	0.309	0.788	0
0.128	0.035	0.306	0
0.108	0.017	0.215	0
0.042	0.004	0.101	0
0.193	0.069	0.441	0
0.054	0.03	0.256	0
0.196	0.137	0.527	0
0.419	0.267	0.688	0
0.259	0.082	0.429	0
0.459	0.35	0.759	0
0.212	0.142	0.474	0
0.205	0.077	0.462	0
0.749	0.57	0.623	0
0.384	0.273	0.719	0
0.597	0.459	0.697	0
0.677	0.471	0.726	0
0.747	0.574	0.614	0.871
0.758	0.524	0.705	0
0.772	0.618	0.641	0
0.456	0.26	0.789	0
0.36	0.2	0.656	0
0.479	0.329	0.789	0
0.333	0.214	0.62	0
0.615	0.472	0.768	0
0.235	0.16	0.538	0
0.177	0.082	0.382	0
0.308	0.139	0.57	0
0.159	0.065	0.414	0
0.273	0.138	0.614	0
0.213	0.107	0.505	0
0.313	0.184	0.666	0
0.163	0.053	0.434	0
0.328	0.127	0.627	0
0.313	0.184	0.667	0
0.143	0.038	0.379	0
0.189	0.061	0.421	0
0.005	0	0.033	0
0.024	0.001	0.061	0
0.025	0.002	0.11	0
0.102	0.039	0.377	0
0.066	0.014	0.258	0
0.061	0.009	0.185	0
0.371	0.183	0.63	0
0.269	0.104	0.533	0
0.219	0.078	0.428	0
0.066	0.034	0.3	0
0.103	0.028	0.34	0
0.045	0.01	0.215	0
0.667	0.455	0.75	0
0.77	0.572	0.615	0
0.689	0.429	0.64	0.173
0.6	0.467	0.718	0
0.619	0.484	0.623	0
0.648	0.468	0.64	0.304
0.8	0.563	0.587	0
0.39	0.293	0.653	0
0.889	0.697	0.466	0.693
0.899	0.677	0.509	0.287
0.901	0.683	0.488	0.623
0.502	0.308	0.63	0
0.263	0.137	0.574	0
0.35	0.231	0.709	0
0.646	0.547	0.746	0
0.309	0.156	0.589	0
0.555	0.302	0.793	0
0.903	0.698	0.481	0.315
0.805	0.624	0.612	1
0.778	0.595	0.562	0.298
0.842	0.622	0.598	0.201
0.742	0.545	0.71	0
0.869	0.634	0.559	0.274
0.343	0.165	0.682	0
0.282	0.224	0.677	0
0.703	0.52	0.787	0.156
0.865	0.654	0.526	0
0.677	0.556	0.531	0.449
0.834	0.627	0.585	0.77
0.024	0.001	0.084	0
0.087	0.011	0.207	0
0.129	0.016	0.235	0
0.078	0.013	0.196	0
0.132	0.041	0.386	0
0.215	0.061	0.333	0
0.076	0.012	0.231	0
0.083	0.01	0.184	0
0.053	0.01	0.173	0
0.016	0.001	0.075	0
0.009	0	0.045	0
0.043	0.002	0.119	0
0.419	0.189	0.441	0
0.08	0.029	0.244	0
0.206	0.066	0.409	0
0.319	0.141	0.571	0
0.135	0.069	0.504	0
0.178	0.073	0.404	0
0.248	0.09	0.533	0
0.035	0.005	0.134	0
0.174	0.048	0.369	0
0.043	0.002	0.103	0
0.167	0.059	0.367	0
0.216	0.144	0.536	0
0.112	0.053	0.362	0
0.209	0.117	0.477	0
0.182	0.091	0.461	0
0.021	0.006	0.151	0
0.167	0.071	0.424	0
0.207	0.081	0.426	0
0.183	0.097	0.526	0
0.12	0.044	0.333	0
0.172	0.097	0.344	0
0.073	0.025	0.247	0
0.378	0.237	0.625	0
0.067	0.015	0.272	0
0.305	0.118	0.37	0
0.191	0.115	0.441	0
0.175	0.06	0.413	0
0.411	0.175	0.515	0
0.412	0.178	0.508	0
0.39	0.194	0.585	0
0.146	0.044	0.4	0
0.13	0.042	0.432	0
0.318	0.132	0.609	0
0.196	0.076	0.389	0
0.123	0.031	0.319	0
0.12	0.06	0.412	0
0.235	0.079	0.502	0
0.079	0.018	0.212	0
0.188	0.04	0.33	0
0.079	0.02	0.289	0
0.108	0.024	0.343	0
0.4	0.154	0.614	0
0.59	0.325	0.756	0
0.24	0.063	0.388	0
0.517	0.225	0.724	0
0.378	0.155	0.557	0
0.637	0.352	0.747	0
0.267	0.088	0.53	0
0.088	0.015	0.272	0
0.531	0.3	0.778	0
0.198	0.1	0.537	0
0.387	0.206	0.648	0
0.251	0.05	0.376	0
0.113	0.049	0.287	0
0.439	0.129	0.381	0
0.17	0.045	0.35	0
0.12	0.024	0.333	0
0.236	0.078	0.427	0
0.223	0.093	0.482	0
0.187	0.113	0.53	0
0.097	0.028	0.326	0
0.098	0.022	0.289	0
0.124	0.039	0.289	0
0.398	0.144	0.614	0
0.019	0.001	0.079	0
0.077	0.011	0.223	0
0.178	0.032	0.367	0
0.251	0.123	0.544	0
0.08	0.011	0.243	0
0.091	0.014	0.207	0
0.078	0.022	0.274	0
0.123	0.019	0.276	0
0.215	0.083	0.41	0
0.044	0.012	0.208	0
0.162	0.056	0.324	0
0.08	0.024	0.24	0
0.249	0.128	0.474	0
0.359	0.128	0.572	0
0.134	0.039	0.353	0
0.298	0.328	0.574	0
0.589	0.47	0.744	0
0.789	0.624	0.564	0.957
0.912	0.715	0.448	0.779
0.89	0.696	0.459	0.945
0.836	0.654	0.554	0.663
0.766	0.595	0.692	0
0.802	0.622	0.616	0
0.41	0.395	0.578	0
0.549	0.424	0.673	0
0.89	0.692	0.469	0.937
0.521	0.401	0.69	0
0.949	0.744	0.34	0.97
0.898	0.706	0.441	0.485
0.94	0.736	0.373	0.557
0.933	0.726	0.463	0.637
0.935	0.732	0.417	0.963
0.915	0.707	0.475	0.672
0.402	0.219	0.553	0
0.549	0.447	0.556	0
0.476	0.357	0.676	0
0.615	0.465	0.67	0
0.008	0	0.02	0
0.041	0.004	0.109	0
0.042	0.002	0.12	0
0.907	0.638	0.676	0.468
0.819	0.453	0.873	0
0.427	0.152	0.805	0
0.331	0.122	0.651	0
0.87	0.552	0.715	0.557
0.88	0.436	1	0.986
0.04	0.01	0.253	0
0.454	0.354	0.875	0
0.522	0.256	0.757	0
0.613	0.326	0.807	0
0.306	0.119	0.496	0
0.859	0.6	0.775	0.085
0.566	0.314	0.752	0
0.229	0.101	0.458	0
0.59	0.371	0.808	0
0.863	0.59	0.63	0.761
0.194	0.067	0.415	0
0.276	0.154	0.628	0
0.001	0	0.006	0
0.019	0.001	0.056	0
0.021	0.001	0.052	0
0.122	0.006	0.157	0
0.065	0.004	0.144	0
0.325	0.197	0.686	0
0.504	0.319	0.771	0
0.066	0.043	0.386	0
0.266	0.101	0.467	0
0.178	0.049	0.382	0
0.509	0.193	0.599	0
0.097	0.035	0.368	0
0.264	0.106	0.461	0
0.173	0.086	0.46	0
0.419	0.241	0.688	0
0.402	0.201	0.716	0
0.092	0.06	0.399	0
0.957	0.741	0.402	0.958
0.832	0.647	0.496	1
0.946	0.737	0.357	0.981
0.818	0.577	0.664	0
0.936	0.701	0.501	0.284
0.952	0.733	0.396	0.719
0.139	0.086	0.411	0
0.255	0.181	0.553	0
0.904	0.652	0.603	0.579
0.911	0.66	0.55	0.953
0.801	0.572	0.555	0
0.289	0.11	0.47	0
0.136	0.023	0.283	0
0.093	0.043	0.315	0
0.287	0.035	0.335	0
0.19	0.024	0.208	0
0.315	0.088	0.459	0
0.075	0.009	0.221	0
0.069	0.016	0.187	0
0.1	0.019	0.247	0
0.805	0.407	0.787	0
0.777	0.409	0.788	0
0.855	0.595	0.695	0.602
0.216	0.192	0.752	0
0.385	0.225	0.74	0
0.624	0.415	0.729	0
0.161	0.077	0.562	0
0.172	0.093	0.613	0
0.658	0.416	0.906	0
0.036	0.003	0.157	0
0.054	0.015	0.235	0
0.048	0.01	0.256	0
0.882	0.672	0.466	0
0.897	0.678	0.455	0
0.955	0.74	0.351	1
0.962	0.722	0.447	1
0.946	0.733	0.399	0.974
0.978	0.759	0.336	0.94
0.812	0.623	0.508	0.961
0.837	0.61	0.585	0.576
0.903	0.685	0.523	0.915
0.799	0.623	0.482	0.714
0.944	0.682	0.532	0.693
0.938	0.725	0.362	0.984
0.257	0.057	0.273	0
0.29	0.122	0.479	0
0.189	0.115	0.521	0
0.709	0.491	0.725	0
0.236	0.138	0.42	0
0.117	0.069	0.346	0
0.272	0.115	0.565	0
0.422	0.245	0.604	0
0.558	0.448	0.685	0
0.166	0.111	0.416	0
0.583	0.435	0.681	0
0.51	0.327	0.79	0
0.248	0.124	0.474	0
0.617	0.438	0.691	0
0.555	0.422	0.763	0
0.207	0.166	0.55	0
0.612	0.416	0.755	0.785
0.613	0.442	0.696	0.369
0.71	0.503	0.689	0.268
0.911	0.717	0.474	1
0.914	0.702	0.418	0.614
0.894	0.696	0.478	0.754
0.944	0.732	0.398	0.794
0.894	0.682	0.477	0.706
0.804	0.553	0.644	0.038
